# Supplementary material for: Comprehensive proteomic analysis reveals omega-3 fatty acids to counteract endotoxin-stimulated metabolic dysregulation in porcine enterocytes
Source: Sci Rep. 2023 Dec 7;13:21595. doi: 10.1038/s41598-023-48018-3 (PMC10703801; doi:10.1038/s41598-023-48018-3)
Supplement: Supplementary file 1 — Supplementary Information. [file 41598_2023_48018_MOESM1_ESM.xlsx]

## Sheet: Dataset 1.0
Supplimentary Dataset 1.0. Differentially abundant proteins (DAPs) identified in IPEC-J2 cells post n-3 PUFA treatment
Differential Proteins	Accession	Description	Abundance Ratio (log2): (DHA_EPA) / (Control)	Abundance Ratio P-Value: (DHA_EPA) / (Control)	Abundance Ratio Adj. P-Value: (DHA_EPA) / (Control)
Total differential proteins with a p-value ≤0.05 after correction with FDR = 115	A0A4X1WBQ4	Perilipin OS=Sus scrofa OX=9823 GN=PLIN2 PE=3 SV=1	5.09	8.29845e-08	0.000376753
	A0A4X1U4J2	EGF_CA domain-containing protein OS=Sus scrofa OX=9823 PE=4 SV=1	4.37	0.000225101	0.0363123
	A0A4X1VYE1	Uncharacterized protein OS=Sus scrofa OX=9823 PE=3 SV=1	3.42	0.000226523	0.0363123
	A0A286ZYT1	Abhydrolase domain containing 2, acylglycerol lipase OS=Sus scrofa OX=9823 GN=ABHD2 PE=3 SV=1	3.2	8.94825e-05	0.0276048
	A0A4X1W3E2	Uncharacterized protein OS=Sus scrofa OX=9823 GN=LOC110260994 PE=4 SV=1	3.18	0.000499618	0.0456536
	A0A4X1T8J4	Epoxide hydrolase 1 OS=Sus scrofa OX=9823 GN=EPHX1 PE=3 SV=1	2.81	0.000466002	0.0451269
	A0A4X1SMI5	Sulfiredoxin OS=Sus scrofa OX=9823 PE=3 SV=1	2.76	2.26707e-07	0.000717511
	P79335	Plasminogen activator inhibitor 1 OS=Sus scrofa OX=9823 GN=SERPINE1 PE=2 SV=1	2.7	0.000253654	0.0363123
	A0A4X1SJU0	Uncharacterized protein OS=Sus scrofa OX=9823 PE=4 SV=1	2.52	0.000618173	0.0469552
	A0A4X1VK87	Seipin OS=Sus scrofa OX=9823 GN=BSCL2 PE=4 SV=1	2.08	1.61052e-06	0.00228493
	A0A5G2QR10	Sestrin 2 OS=Sus scrofa OX=9823 GN=SESN2 PE=3 SV=1	1.92	0.000187072	0.0352073
	A0A287BEE2	Anthrax toxin receptor OS=Sus scrofa OX=9823 GN=ANTXR2 PE=1 SV=1	1.87	0.000395048	0.0429281
	A9GYW6	Carboxylic ester hydrolase (Fragment) OS=Sus scrofa OX=9823 GN=APLE PE=2 SV=1	1.75	0.000517258	0.0460651
	F1SDI3	Methyl-CpG binding domain protein 3 OS=Sus scrofa OX=9823 GN=MBD3 PE=1 SV=3	1.54	7.43148e-05	0.0256942
	I3LME9	ATP-dependent helicase ATRX OS=Sus scrofa OX=9823 GN=ATRX PE=1 SV=3	1.39	3.39772e-05	0.0181157
	A0A4X1SFT0	Uncharacterized protein OS=Sus scrofa OX=9823 GN=ECM1 PE=4 SV=1	1.39	0.000430915	0.0442386
	K9IWA2	Cyclin M4 (Fragment) OS=Sus scrofa OX=9823 GN=CNNM4 PE=2 SV=1	1.34	0.000509309	0.0456536
	F1SM08	Atypical chemokine receptor 3 OS=Sus scrofa OX=9823 GN=ACKR3 PE=3 SV=1	1.29	0.000231955	0.0363123
	A0A0B8RZ18	Tumor necrosis factor receptor superfamily, member 10b OS=Sus scrofa domesticus OX=9825 GN=TNFRSF10B PE=4 SV=1	1.26	0.000635027	0.0469552
	A0A4X1TYP2	Hydrolase_4 domain-containing protein OS=Sus scrofa OX=9823 GN=MGLL PE=4 SV=1	1.25	0.000231885	0.0363123
	A0A4X1T487	RNA helicase OS=Sus scrofa OX=9823 GN=DDX52 PE=4 SV=1	1.16	0.000613411	0.0469552
	A0A480Y105	RRP15-like protein OS=Sus scrofa OX=9823 PE=3 SV=1	1.08	8.18981e-05	0.0258094
	A0A480HP04	Nucleolar and coiled-body phosphoprotein 1 isoform 3 OS=Sus scrofa OX=9823 PE=4 SV=1	1.06	0.00069852	0.0469552
	A0A5G2QEJ8	Tetratricopeptide repeat domain 39C OS=Sus scrofa OX=9823 GN=TTC39C PE=3 SV=1	1.04	0.000626331	0.0469552
	A0A480JH88	Solute carrier family 25 member 33 (Fragment) OS=Sus scrofa OX=9823 PE=3 SV=1	0.99	0.000602277	0.0469552
	A0A5G2R2F8	ABC-type glutathione-S-conjugate transporter OS=Sus scrofa OX=9823 GN=ABCC3 PE=1 SV=1	0.98	0.000432297	0.0442386
	A0A4X1V1W5	Elongator complex protein 5 OS=Sus scrofa OX=9823 GN=ELP5 PE=3 SV=1	0.92	0.000656935	0.0469552
	A0A4X1SZ89	Bone morphogenetic protein 3 OS=Sus scrofa OX=9823 PE=3 SV=1	0.89	0.000357452	0.0429281
	A0A0B8S0A5	Cyclin-dependent kinase 12 OS=Sus scrofa domesticus OX=9825 GN=CDK12 PE=4 SV=1	0.87	0.000383424	0.0429281
	Q06AU2	Ras-related protein Rap-2a OS=Sus scrofa OX=9823 GN=RAP2A PE=2 SV=1	0.83	0.000366679	0.0429281
	A0A287ALE7	Mitotic interactor and substrate of PLK1 OS=Sus scrofa OX=9823 GN=MISP PE=1 SV=1	0.82	0.000344057	0.0429281
	A0A4X1VPS5	Guanine nucleotide-binding protein-like 3 OS=Sus scrofa OX=9823 GN=GNL3 PE=4 SV=1	0.82	0.000523156	0.0461904
	A0A5G2QBZ0	DR1 associated protein 1 OS=Sus scrofa OX=9823 GN=DRAP1 PE=1 SV=1	0.82	0.000550563	0.0467059
	F1SUT8	Receptor protein-tyrosine kinase OS=Sus scrofa OX=9823 GN=EPHA2 PE=4 SV=2	0.8	0.000564981	0.0469552
	A0A4X1TX36	CTP_transf_like domain-containing protein OS=Sus scrofa OX=9823 GN=TCTEX1D2 PE=4 SV=1	0.76	0.000810322	0.0493194
	A0A286ZIT8	Taperin OS=Sus scrofa OX=9823 GN=TPRN PE=4 SV=2	0.75	0.000733023	0.0481013
	A0A480K764	Netrin receptor UNC5 OS=Sus scrofa OX=9823 PE=3 SV=1	0.73	0.000647342	0.0469552
	F1RFV9	Misshapen like kinase 1 OS=Sus scrofa OX=9823 GN=MINK1 PE=1 SV=4	0.71	0.000383758	0.0429281
	A0A4X1UZJ7	H/ACA ribonucleoprotein complex subunit OS=Sus scrofa OX=9823 GN=GAR1 PE=3 SV=1	0.71	0.000434983	0.0442386
	F1S7A4	Tumor-associated calcium signal transducer 2 OS=Sus scrofa OX=9823 GN=TACSTD2 PE=3 SV=1	0.69	0.000132805	0.0296227
	A0A480MLT8	Nuclear pore complex protein Nup153 isoform 2 OS=Sus scrofa OX=9823 PE=4 SV=1	0.69	0.000204526	0.0358085
	A0A287A608	AHNAK nucleoprotein OS=Sus scrofa OX=9823 GN=AHNAK PE=1 SV=2	0.68	0.000153696	0.0324609
	A0A4X1T8Y8	Uncharacterized protein OS=Sus scrofa OX=9823 GN=ITPR3 PE=3 SV=1	0.67	0.000634296	0.0469552
	A0A4X1U128	Uncharacterized protein OS=Sus scrofa OX=9823 GN=SIPA1L1 PE=4 SV=1	0.66	5.52019e-05	0.0206302
	C3W332	Sirtuin 2 OS=Sus scrofa OX=9823 GN=SIRT2 PE=2 SV=1	0.66	0.000488703	0.0456536
	A0A480JVL5	RNA-binding protein with serine-rich domain 1 OS=Sus scrofa OX=9823 GN=RNPS1 PE=1 SV=1	0.65	0.000202286	0.0357845
	A0A4X1VXU5	Ribonucloprotein OS=Sus scrofa OX=9823 PE=3 SV=1	0.61	0.000225044	0.0363123
	A0A287B401	RNA binding motif protein 14 OS=Sus scrofa OX=9823 GN=RBM14 PE=1 SV=1	0.61	0.000465256	0.0451269
	A0A480PZ86	RNA cytidine acetyltransferase OS=Sus scrofa OX=9823 GN=NAT10 PE=3 SV=1	0.59	0.000234645	0.0363123
	A0A4X1VKL9	Uncharacterized protein OS=Sus scrofa OX=9823 PE=4 SV=1	0.57	0.00065675	0.0469552
	A7L861	Squalene monooxygenase OS=Sus scrofa OX=9823 GN=SQLE PE=2 SV=1	0.57	0.000710201	0.0471299
	A0A481DAA5	Delta(24)-sterol reductase OS=Sus scrofa OX=9823 PE=4 SV=1	0.55	1.76437e-05	0.0151236
	A0A4X1UL25	Uncharacterized protein OS=Sus scrofa OX=9823 PE=4 SV=1	0.55	7.26871e-05	0.025561
	A0A4X1V8A3	Nop domain-containing protein OS=Sus scrofa OX=9823 GN=NOP58 PE=3 SV=1	0.55	0.000351172	0.0429281
	A0A4X1T4A1	Metalloproteinase inhibitor 3 OS=Sus scrofa OX=9823 GN=TIMP3 PE=3 SV=1	0.55	0.000769239	0.0485785
	A0A4X1UVU6	SAM_MT_RSMB_NOP domain-containing protein OS=Sus scrofa OX=9823 GN=NOP2 PE=3 SV=1	0.52	0.000351036	0.0429281
	A0A286ZST2	Programmed cell death 11 OS=Sus scrofa OX=9823 GN=PDCD11 PE=4 SV=1	0.5	0.000780462	0.0488014
	A0A4X1SJ12	Nop domain-containing protein OS=Sus scrofa OX=9823 GN=NOP56 PE=3 SV=1	0.49	0.000528803	0.0463411
	A0A287A2W8	Bifunctional lysine-specific demethylase and histidyl-hydroxylase OS=Sus scrofa OX=9823 GN=RIOX1 PE=3 SV=1	0.48	2.56956e-05	0.0181157
	A0A4X1SME4	PRP4 pre-mRNA-processing factor 4 homolog OS=Sus scrofa OX=9823 PE=3 SV=1	0.46	0.000375114	0.0429281
	A0A480YTA8	Putative rRNA-processing protein EBP2 OS=Sus scrofa OX=9823 PE=3 SV=1	0.45	0.000770994	0.0485785
	F1RPM5	Methyl-CpG binding domain protein 2 OS=Sus scrofa OX=9823 GN=MBD2 PE=1 SV=3	0.36	0.000466306	0.0451269
	I3L7T5	Ribonucloprotein OS=Sus scrofa OX=9823 GN=SNU13 PE=3 SV=1	0.34	0.000492197	0.0456536
	A0A287AR08	Palmitoyltransferase OS=Sus scrofa OX=9823 GN=ZDHHC5 PE=1 SV=1	0.31	0.00058037	0.0469552
	A0A5G2RJ17	Serine palmitoyltransferase long chain base subunit 1 OS=Sus scrofa OX=9823 GN=SPTLC1 PE=1 SV=1	-0.31	0.000120914	0.0283065
	A0A287BLH5	DEAD box protein 5 OS=Sus scrofa OX=9823 GN=DDX5 PE=3 SV=2	-0.36	0.000639114	0.0469552
	A0A480LG53	14-3-3 protein beta/alpha (Fragment) OS=Sus scrofa OX=9823 PE=3 SV=1	-0.38	0.000254132	0.0363123
	O77735	Secretory carrier-associated membrane protein 1 OS=Sus scrofa OX=9823 GN=SCAMP1 PE=2 SV=1	-0.42	0.000228829	0.0363123
	A0A287ACY5	Synaptogyrin OS=Sus scrofa OX=9823 GN=SYNGR2 PE=3 SV=1	-0.43	0.000148314	0.0320655
	A0A286ZZJ3	Zinc finger CCCH-type antiviral protein 1 isoform 1 OS=Sus scrofa OX=9823 GN=ZC3HAV1 PE=1 SV=1	-0.43	0.000443148	0.0442386
	A0A4X1VBU7	Uncharacterized protein OS=Sus scrofa OX=9823 GN=CTNNAL1 PE=3 SV=1	-0.44	0.00015524	0.0324609
	A0A287BTI7	RAB, member of RAS oncogene family like 3 OS=Sus scrofa OX=9823 GN=RABL3 PE=4 SV=1	-0.49	0.000684454	0.0469552
	A0A480F5C4	Secretory carrier-associated membrane protein OS=Sus scrofa OX=9823 PE=3 SV=1	-0.5	5.23019e-05	0.020301
	A0A4X1U8U5	RNA polymerase II subunit A C-terminal domain phosphatase OS=Sus scrofa OX=9823 GN=CTDP1 PE=4 SV=1	-0.51	0.0007585	0.0485785
	F1S6V3	CTR9 homolog, Paf1/RNA polymerase II complex component OS=Sus scrofa OX=9823 GN=CTR9 PE=1 SV=4	-0.53	0.00047014	0.0451269
	A0A287BPI7	Transforming growth factor beta receptor type 3 OS=Sus scrofa OX=9823 GN=TGFBR3 PE=4 SV=2	-0.54	0.000672105	0.0469552
	A0A4X1SGS3	P-type Cu(+) transporter OS=Sus scrofa OX=9823 GN=ATP7A PE=3 SV=1	-0.55	0.000797515	0.0489745
	A0A5G2QWH5	NIPSNAP domain-containing protein OS=Sus scrofa OX=9823 GN=NIPSNAP2 PE=1 SV=1	-0.56	0.000198911	0.035738
	V9LLL5	Beta-1,4-glucuronyltransferase 1 OS=Sus scrofa OX=9823 PE=2 SV=1	-0.56	0.000753009	0.0485785
	A0A4X1TLU8	Glyceraldehyde-3-phosphate dehydrogenase OS=Sus scrofa OX=9823 PE=3 SV=1	-0.57	0.000762207	0.0485785
	A0A5G2R9L6	WH1 domain-containing protein OS=Sus scrofa OX=9823 GN=ENAH PE=1 SV=1	-0.62	9.73645e-05	0.0276273
	A0A5G2QUU5	Golgin A1 OS=Sus scrofa OX=9823 GN=GOLGA1 PE=1 SV=1	-0.63	0.000485649	0.0456536
	A0A4X1V0V3	Uncharacterized protein OS=Sus scrofa OX=9823 PE=3 SV=1	-0.68	0.000396345	0.0429281
	I3LU18	Transmembrane protein 181 OS=Sus scrofa OX=9823 GN=TMEM181 PE=4 SV=3	-0.7	0.000359728	0.0429281
	F1S714	Peroxisomal assembly protein PEX3 OS=Sus scrofa OX=9823 GN=PEX3 PE=4 SV=3	-0.74	0.000157066	0.0324609
	A0A480W7P4	Kremen protein OS=Sus scrofa OX=9823 GN=KREMEN1 PE=4 SV=1	-0.79	0.000765259	0.0485785
	P00336	L-lactate dehydrogenase B chain OS=Sus scrofa OX=9823 GN=LDHB PE=1 SV=3	-0.8	0.00022045	0.0363123
	A0A4X1VYZ8	Uncharacterized protein OS=Sus scrofa OX=9823 PE=4 SV=1	-0.81	0.000108227	0.0283065
	F1S7P5	Amyloid beta precursor protein binding family A member 3 OS=Sus scrofa OX=9823 GN=APBA3 PE=4 SV=1	-0.82	0.000442856	0.0442386
	A0A4X1U805	O-acyltransferase OS=Sus scrofa OX=9823 PE=3 SV=1	-0.83	0.000608509	0.0469552
	A0A4X1SRK4	Mitochondrial Rho GTPase OS=Sus scrofa OX=9823 GN=RHOT2 PE=3 SV=1	-0.84	0.000253573	0.0363123
	A0A5K1UCS8	3-hydroxy-3-methylglutaryl coenzyme A synthase OS=Sus scrofa OX=9823 PE=2 SV=1	-0.85	4.1943e-05	0.0196201
	F2VYA1	Polycystin 2, transient receptor potential cation channel OS=Sus scrofa OX=9823 GN=PKD2 PE=2 SV=1	-0.85	0.00045613	0.045113
	A0A481C945	Farnesyl pyrophosphate synthase isoform a OS=Sus scrofa OX=9823 PE=3 SV=1	-0.86	4.37969e-05	0.0196201
	A0A4X1U0Z5	Carboxypeptidase D OS=Sus scrofa OX=9823 GN=CPD PE=3 SV=1	-0.92	2.92878e-05	0.0181157
	A0A5G2QAF0	Sterol-C5-desaturase OS=Sus scrofa OX=9823 GN=SC5D PE=4 SV=1	-0.96	0.000286575	0.0399306
	A0A4X1VIV5	GP-PDE domain-containing protein OS=Sus scrofa OX=9823 PE=3 SV=1	-0.97	0.000738005	0.0482742
	A0A4X1W7W4	Uncharacterized protein OS=Sus scrofa OX=9823 GN=NID2 PE=4 SV=1	-0.98	0.0001874	0.0352073
	A0A480X8T8	L-lactate dehydrogenase OS=Sus scrofa OX=9823 PE=3 SV=1	-1	0.000118901	0.0283065
	F1RNM7	Protein phosphatase OS=Sus scrofa OX=9823 GN=PPTC7 PE=3 SV=2	-1.01	7.76682e-05	0.0258094
	F1SR85	Uncharacterized protein OS=Sus scrofa OX=9823 GN=ABCB6 PE=4 SV=2	-1.09	0.000506315	0.0456536
	Q95274	Thymosin beta-4 OS=Sus scrofa OX=9823 GN=TMSB4 PE=3 SV=3	-1.11	0.000548126	0.0467059
	X5FB24	Proliferating cell nuclear antigen OS=Sus scrofa OX=9823 PE=2 SV=1	-1.19	0.000755188	0.0485785
	F1RN68	Carboxypeptidase D OS=Sus scrofa OX=9823 GN=CPD PE=1 SV=2	-1.25	2.87417e-05	0.0181157
	I3LTQ6	Sidoreflexin OS=Sus scrofa OX=9823 GN=SFXN3 PE=1 SV=3	-1.26	4.05282e-05	0.0196201
	A0A1L1YNR3	3-hydroxyacyl-[acyl-carrier-protein] dehydratase (Fragment) OS=Sus scrofa OX=9823 GN=FASN PE=4 SV=1	-1.28	0.00053797	0.0467059
	G0Z3A1	Phosphoglucomutase 1 OS=Sus scrofa OX=9823 GN=PGM1 PE=2 SV=1	-1.47	0.000382912	0.0429281
	O02773	Mannosyl-oligosaccharide 1,2-alpha-mannosidase IA OS=Sus scrofa OX=9823 GN=MAN1A1 PE=1 SV=1	-1.55	0.000600516	0.0469552
	A0A480UMG5	MLV-related proviral Env polyprotein OS=Sus scrofa OX=9823 PE=4 SV=1	-1.57	0.000254926	0.0363123
	A0A4X1T977	Uncharacterized protein OS=Sus scrofa OX=9823 GN=TMEM161B PE=3 SV=1	-1.78	0.000527631	0.0463411
	A0A287A0Q2	45 kDa calcium-binding protein OS=Sus scrofa OX=9823 GN=SDF4 PE=1 SV=1	-1.79	0.000687094	0.0469552
	A0A4X1T9M8	Diphosphomevalonate decarboxylase OS=Sus scrofa OX=9823 GN=MVD PE=3 SV=1	-2.69	9.14954e-06	0.0107557
	F1SAJ2	Uroplakin-2 OS=Sus scrofa OX=9823 GN=UPK2 PE=4 SV=3	-2.84	0.000696982	0.0469552
	A0A287B0C7	Nucleotide binding protein like OS=Sus scrofa OX=9823 GN=NUBPL PE=1 SV=2	-4.23	7.66321e-06	0.00927338
	A0A480MMV1	Plectin isoform 1c OS=Sus scrofa OX=9823 PE=4 SV=1	-4.38	0.000583288	0.0469552

## Sheet: Dataset 1.1
Supplimentary Dataset 1.1. Differentially abundant proteins (DAPs) identified in IPEC-J2 cells post LPS challenge
Differential Proteins	Accession	Description	Abundance Ratio (log2): (LPS) / (Control)	Abundance Ratio P-Value: (LPS) / (Control)	Abundance Ratio Adj. P-Value: (LPS) / (Control)
Total differential proteins with a p-value ≤0.05 after correction with FDR = 254	F1RXS0	Selenoprotein O OS=Sus scrofa OX=9823 GN=SELENOO PE=1 SV=3	4.04	0.000995873	0.0385457
	A0A4X1V6B6	Uncharacterized protein OS=Sus scrofa OX=9823 GN=TRNT1 PE=3 SV=1	3.32	0.000134412	0.0158663
	A0A480X300	Reticulon-4-interacting protein 1, mitochondrial isoform 1 OS=Sus scrofa OX=9823 PE=3 SV=1	2.62	0.000328994	0.0252613
	A0A480LWT0	Small monomeric GTPase OS=Sus scrofa OX=9823 PE=3 SV=1	2.25	0.00181197	0.0459896
	A0A4X1TP97	Leishmanolysin-like peptidase OS=Sus scrofa OX=9823 GN=LMLN PE=3 SV=1	1.71	1.80209e-05	0.00869499
	B8LFE3	Cardiomyopathy associated 1 OS=Sus scrofa OX=9823 GN=CMYA1 PE=3 SV=1	1.22	0.00123948	0.0400738
	I3LHI3	Phospholipid scramblase OS=Sus scrofa OX=9823 GN=PLSCR3 PE=1 SV=1	1.16	9.0364e-05	0.0142939
	A0A4X1TL11	RNA helicase OS=Sus scrofa OX=9823 GN=DHX35 PE=4 SV=1	1.12	0.00191713	0.0469161
	A0A480YI80	Threonyl-tRNA synthetase OS=Sus scrofa OX=9823 PE=3 SV=1	1.08	0.000711878	0.0356914
	A0A4X1U9U8	Plasminogen activator OS=Sus scrofa OX=9823 GN=PLAT PE=3 SV=1	1.04	0.000108498	0.0154504
	I3LPM1	Transmembrane protein 70 OS=Sus scrofa OX=9823 GN=TMEM70 PE=3 SV=2	1.04	0.000957219	0.0383793
	A0A480VI80	Distal membrane-arm assembly complex protein 1 isoform 3 OS=Sus scrofa OX=9823 PE=4 SV=1	1.03	0.0004314	0.0291771
	A0A4X1VSM3	AP-2 complex subunit alpha OS=Sus scrofa OX=9823 PE=3 SV=1	1.02	0.000323605	0.0252613
	A0A480VBT8	Uncharacterized protein KIAA0754 OS=Sus scrofa OX=9823 PE=4 SV=1	0.98	2.3608e-05	0.00890863
	A0A480XW90	MICOS complex subunit MIC60 OS=Sus scrofa OX=9823 PE=3 SV=1	0.9	0.0016133	0.0449119
	A0A0B8RVZ5	Carnitine O-palmitoyltransferase OS=Sus scrofa domesticus OX=9825 GN=CPT1A PE=3 SV=1	0.83	0.000559988	0.0326902
	A0A4X1W3E3	PHD-type domain-containing protein OS=Sus scrofa OX=9823 PE=4 SV=1	0.78	0.00132723	0.0415382
	A0A287B401	RNA binding motif protein 14 OS=Sus scrofa OX=9823 GN=RBM14 PE=1 SV=1	0.77	5.73222e-05	0.0129371
	Q8WNR0	High affinity copper uptake protein 1 OS=Sus scrofa OX=9823 GN=SLC31A1 PE=2 SV=1	0.74	0.00213949	0.0495172
	A0A5G2Q6W7	Intercellular adhesion molecule 1 OS=Sus scrofa OX=9823 GN=ICAM1 PE=1 SV=1	0.71	0.000830024	0.0383271
	A0A287AZ33	Uncharacterized protein OS=Sus scrofa OX=9823 GN=WIZ PE=4 SV=2	0.71	0.000937917	0.0383271
	F1RNK3	Myeloid associated differentiation marker OS=Sus scrofa OX=9823 GN=MYADM PE=1 SV=1	0.68	0.000669752	0.0351196
	A0A5G2R7N2	Transmembrane BAX inhibitor motif containing 1 OS=Sus scrofa OX=9823 GN=TMBIM1 PE=1 SV=1	0.66	0.000249419	0.0223345
	A9QT42	Interleukin-1 receptor-associated kinase 4 OS=Sus scrofa OX=9823 GN=IRAK4 PE=2 SV=1	0.66	0.000271256	0.0233713
	A0A480MGI3	General transcription factor 3C polypeptide 2 isoform b OS=Sus scrofa OX=9823 PE=4 SV=1	0.65	0.00099282	0.0385457
	A0A4X1VQR3	Uncharacterized protein OS=Sus scrofa OX=9823 PE=4 SV=1	0.64	0.000286909	0.0239648
	F1SDF8	BolA family member 1 OS=Sus scrofa OX=9823 GN=BOLA1 PE=3 SV=2	0.64	0.000330765	0.0252613
	A0A480M6Z2	Zinc finger CCCH domain-containing protein 18 isoform X1 OS=Sus scrofa OX=9823 PE=4 SV=1	0.64	0.00191027	0.0469161
	A0A287BM32	Nucleoporin 43 OS=Sus scrofa OX=9823 GN=NUP43 PE=1 SV=1	0.63	0.00109244	0.0386137
	Q06AK6	Tuftelin-interacting protein 11 OS=Sus scrofa OX=9823 GN=TFIP11 PE=2 SV=1	0.62	4.19425e-05	0.0116226
	F2Z5M5	Protein lin-7 homolog OS=Sus scrofa OX=9823 GN=LIN7C PE=1 SV=1	0.59	4.18138e-05	0.0116226
	F1SAX5	CD58 molecule OS=Sus scrofa OX=9823 GN=CD58 PE=1 SV=4	0.57	0.000140247	0.0158663
	A0A4X1TZH0	Enhancer of rudimentary homolog OS=Sus scrofa OX=9823 PE=3 SV=1	0.55	4.76206e-06	0.00414035
	A0A480LDB5	Neuroblast differentiation-associated protein AHNAK isoform X1-like OS=Sus scrofa OX=9823 PE=4 SV=1	0.53	0.00105286	0.0386137
	A0A480Y6Z5	Nucleolar pre-ribosomal-associated protein 1 OS=Sus scrofa OX=9823 PE=4 SV=1	0.52	0.00100941	0.0385457
	A0A4X1V8A3	Nop domain-containing protein OS=Sus scrofa OX=9823 GN=NOP58 PE=3 SV=1	0.52	0.00167887	0.0450173
	A0A480LG56	Calcium homeostasis endoplasmic reticulum protein OS=Sus scrofa OX=9823 GN=CHERP PE=1 SV=1	0.51	0.00177497	0.0459477
	A0A286ZTU1	Surfeit 2 OS=Sus scrofa OX=9823 GN=SURF2 PE=4 SV=1	0.49	0.000719764	0.0359549
	P28839	Cytosol aminopeptidase OS=Sus scrofa OX=9823 GN=LAP3 PE=1 SV=2	0.48	0.000227091	0.0215092
	A0A4X1WE67	Uncharacterized protein OS=Sus scrofa OX=9823 GN=NID2 PE=4 SV=1	0.47	0.00196109	0.0475064
	A0A4X1VKJ4	Mitogen-activated protein kinase kinase kinase 7 OS=Sus scrofa OX=9823 GN=MAP3K7 PE=3 SV=1	0.46	0.00168256	0.0450173
	A0A5G2QYP7	CUB domain containing protein 1 OS=Sus scrofa OX=9823 GN=CDCP1 PE=4 SV=1	0.45	0.000335091	0.0254388
	A0A480JVL5	RNA-binding protein with serine-rich domain 1 OS=Sus scrofa OX=9823 GN=RNPS1 PE=1 SV=1	0.45	0.000919868	0.0383271
	A0A4X1UC59	Transmembrane protein 230 OS=Sus scrofa OX=9823 GN=TMEM230 PE=3 SV=1	0.44	0.00154893	0.0440816
	A0A481AYP3	Syntaxin-2 isoform 4 OS=Sus scrofa OX=9823 PE=4 SV=1	0.43	0.00142236	0.0424635
	K7GND3	DEAH box protein 9 OS=Sus scrofa OX=9823 GN=DHX9 PE=1 SV=2	0.42	0.000405357	0.0287124
	A0A4X1W191	DZF domain-containing protein OS=Sus scrofa OX=9823 GN=ILF2 PE=4 SV=1	0.42	0.00124686	0.0401067
	A0A4X1T7S8	Splicing factor 45 OS=Sus scrofa OX=9823 GN=RBM17 PE=4 SV=1	0.41	0.000990052	0.0385457
	A0A4X1V2G3	Uncharacterized protein OS=Sus scrofa OX=9823 PE=4 SV=1	0.4	0.000734873	0.0362243
	A0A480JX12	Integrin beta OS=Sus scrofa OX=9823 PE=3 SV=1	0.4	0.000898718	0.0383271
	A0A480UK42	Exosome complex component RRP45 OS=Sus scrofa OX=9823 PE=3 SV=1	0.4	0.00181437	0.0459896
	A0A4X1TF22	Uncharacterized protein OS=Sus scrofa OX=9823 GN=HNRNPDL PE=4 SV=1	0.39	0.00192145	0.0469161
	A0A4X1W4R2	RRM domain-containing protein OS=Sus scrofa OX=9823 GN=CSTF2 PE=4 SV=1	0.38	0.00030623	0.0252613
	A0A4X1UU36	E3 ubiquitin-protein ligase RING1 OS=Sus scrofa OX=9823 GN=RING1 PE=4 SV=1	0.38	0.001936	0.0470934
	I3L7T5	Ribonucloprotein OS=Sus scrofa OX=9823 GN=SNU13 PE=3 SV=1	0.37	0.000562744	0.0326902
	A0A4X1V3K1	Synaptosomal-associated protein OS=Sus scrofa OX=9823 GN=SNAP23 PE=3 SV=1	0.35	0.00136224	0.0419542
	A0A4X1UES8	WD_REPEATS_REGION domain-containing protein OS=Sus scrofa OX=9823 GN=GNB2 PE=3 SV=1	0.34	0.000789205	0.0372461
	A0A4X1U3T9	Uncharacterized protein OS=Sus scrofa OX=9823 GN=CCDC6 PE=4 SV=1	0.34	0.00142884	0.0424635
	F1S2T2	YLP motif containing 1 OS=Sus scrofa OX=9823 GN=YLPM1 PE=1 SV=3	0.33	0.0019307	0.0470481
	F1SGC8	Actin like 6A OS=Sus scrofa OX=9823 GN=ACTL6A PE=1 SV=3	0.3	0.0009374	0.0383271
	A0A287A2D7	Thyroid hormone receptor interactor 11 OS=Sus scrofa OX=9823 GN=TRIP11 PE=1 SV=1	0.3	0.000904034	0.0383271
	F1SNG6	Exocyst complex component Sec8 OS=Sus scrofa OX=9823 GN=EXOC4 PE=1 SV=3	0.29	0.000603059	0.033825
	A0A287B5W0	Uncharacterized protein OS=Sus scrofa OX=9823 GN=SNRNP200 PE=1 SV=1	0.28	0.000486208	0.0308705
	F1RSQ0	Chromosome 4 C8orf82 homolog OS=Sus scrofa OX=9823 GN=C4H8orf82 PE=1 SV=1	0.27	8.80548e-05	0.0141067
	A0A0B8RVI6	SF3B1 protein OS=Sus scrofa domesticus OX=9825 GN=SF3B1 PE=3 SV=1	0.27	0.000299782	0.024888
	A0A287B458	Family with sequence similarity 83 member H OS=Sus scrofa OX=9823 GN=FAM83H PE=3 SV=1	0.27	0.00132883	0.0415382
	A0A480LGI2	DNA-directed RNA polymerase subunit OS=Sus scrofa OX=9823 PE=3 SV=1	0.26	0.000365395	0.0268559
	A0A4X1TB66	60S ribosomal protein L4 OS=Sus scrofa OX=9823 GN=RPL4 PE=3 SV=1	-0.18	6.41316e-05	0.0129371
	A0A4X1T0H0	Ribosomal protein OS=Sus scrofa OX=9823 GN=RPL10A PE=3 SV=1	-0.21	0.000786977	0.037237
	A0A481BG37	FAT tumor suppressor homolog 1 OS=Sus scrofa OX=9823 PE=4 SV=1	-0.23	0.00134696	0.0419542
	A0A5G2QF59	Protein kinase domain-containing protein OS=Sus scrofa OX=9823 GN=CDK11B PE=1 SV=1	-0.25	0.00045789	0.0296198
	A0A4X1SRL9	SERPIN domain-containing protein OS=Sus scrofa OX=9823 PE=3 SV=1	-0.25	0.00168518	0.0450173
	A0A4X1T5S7	Procollagen-proline 4-dioxygenase OS=Sus scrofa OX=9823 GN=P4HA1 PE=3 SV=1	-0.28	0.000684046	0.0356007
	A0A4X1W7H7	Serine/threonine-protein kinase mTOR OS=Sus scrofa OX=9823 GN=MTOR PE=3 SV=1	-0.3	0.00155259	0.0440816
	A0A4X1VYE4	60S ribosomal protein L13a OS=Sus scrofa OX=9823 GN=RPL13A PE=3 SV=1	-0.31	0.00105749	0.0386137
	A0A4X1VHP8	G_PROTEIN_RECEP_F3_4 domain-containing protein OS=Sus scrofa OX=9823 GN=GPRC5B PE=4 SV=1	-0.33	0.00210589	0.0489607
	A0A4X1TWD8	Cytochrome b-c1 complex subunit Rieske, mitochondrial OS=Sus scrofa OX=9823 GN=LOC100522678 PE=3 SV=1	-0.34	0.000895367	0.0383271
	A0A4X1V3Z6	60S ribosomal protein L9 OS=Sus scrofa OX=9823 GN=RPL9 PE=3 SV=1	-0.38	0.000759102	0.0366508
	A0A4X1VRJ0	Uncharacterized protein OS=Sus scrofa OX=9823 PE=4 SV=1	-0.4	0.00157965	0.0445256
	F1SUF2	Hexokinase OS=Sus scrofa OX=9823 GN=HK1 PE=1 SV=4	-0.4	0.00215878	0.0496277
	A0A480R622	2-phospho-D-glycerate hydro-lyase OS=Sus scrofa OX=9823 PE=3 SV=1	-0.41	0.00130617	0.0412383
	A0A4X1SUX9	Rab3 GTPase-activating protein catalytic subunit OS=Sus scrofa OX=9823 PE=3 SV=1	-0.42	0.00103013	0.0386137
	A0A5G2QP38	Cystathionine gamma-lyase OS=Sus scrofa OX=9823 GN=CTH PE=1 SV=1	-0.43	0.000487035	0.0308705
	I3LS09	Ribosomal protein S6 kinase OS=Sus scrofa OX=9823 GN=RPS6KA4 PE=3 SV=2	-0.43	0.000562066	0.0326902
	A0A287BA12	Vesicle-fusing ATPase OS=Sus scrofa OX=9823 GN=VPS4B PE=1 SV=1	-0.44	0.00129824	0.0411145
	A0A287BJQ6	Serine/threonine-protein phosphatase 2A 56 kDa regulatory subunit OS=Sus scrofa OX=9823 GN=PPP2R5D PE=1 SV=1	-0.45	0.000756723	0.0366508
	A0A4X1TF27	Protein transport protein SEC23 OS=Sus scrofa OX=9823 GN=SEC23A PE=3 SV=1	-0.45	0.00147712	0.0436767
	A0A4X1W3Y7	Uncharacterized protein OS=Sus scrofa OX=9823 PE=4 SV=1	-0.46	0.000752123	0.0365908
	A0A4X1SKQ9	Ubiquitinyl hydrolase 1 OS=Sus scrofa OX=9823 GN=USP9X PE=3 SV=1	-0.46	0.00160505	0.0448408
	A0A5G2QSG8	Mevalonate kinase OS=Sus scrofa OX=9823 GN=MVK PE=1 SV=1	-0.46	0.00169315	0.0450173
	A0A480QPE7	40S ribosomal protein S12 OS=Sus scrofa OX=9823 PE=3 SV=1	-0.47	0.000375958	0.0274845
	I3LCH3	DNA-directed RNA polymerase II subunit RPB3 OS=Sus scrofa OX=9823 GN=POLR2C PE=1 SV=1	-0.48	0.000421353	0.0291771
	A0A286ZXI3	RNA-binding motif protein 42 OS=Sus scrofa OX=9823 GN=RBM42 PE=1 SV=1	-0.48	0.0010191	0.0386137
	I3LPF1	Acyl-CoA binding domain containing 3 OS=Sus scrofa OX=9823 GN=ACBD3 PE=1 SV=2	-0.51	0.00053938	0.0326902
	A0A480VEA4	60S acidic ribosomal protein P2 (Fragment) OS=Sus scrofa OX=9823 PE=3 SV=1	-0.53	0.000561419	0.0326902
	A0A287AN21	Serine-protein kinase ATM OS=Sus scrofa OX=9823 GN=ATM PE=3 SV=1	-0.53	0.00142308	0.0424635
	A0A5G2QXK3	Small glutamine rich tetratricopeptide repeat containing alpha OS=Sus scrofa OX=9823 GN=SGTA PE=1 SV=1	-0.54	0.00095042	0.0383271
	A0A5G2RJ31	Protein phosphatase 1 regulatory subunit 8 OS=Sus scrofa OX=9823 GN=PPP1R8 PE=1 SV=1	-0.54	0.00173045	0.0455222
	A0A4X1UXT4	Uncharacterized protein OS=Sus scrofa OX=9823 PE=3 SV=1	-0.55	0.00116069	0.0399921
	B0FWK5	Ribosomal protein L5 OS=Sus scrofa OX=9823 GN=RPL5 PE=2 SV=1	-0.56	0.000141208	0.0158663
	A0A4X1UIN8	Acid phosphatase OS=Sus scrofa OX=9823 GN=ACP1 PE=3 SV=1	-0.57	0.000698334	0.0356914
	I3L829	NPL4 homolog, ubiquitin recognition factor OS=Sus scrofa OX=9823 GN=NPLOC4 PE=1 SV=3	-0.57	0.00106931	0.0386137
	A0A4X1UWA4	BSD domain-containing protein OS=Sus scrofa OX=9823 GN=SYAP1 PE=4 SV=1	-0.58	0.00113371	0.0395686
	A0A4X1UBA0	TGS domain-containing protein OS=Sus scrofa OX=9823 PE=4 SV=1	-0.62	0.00155745	0.0440816
	A0A4X1U6F4	Uncharacterized protein OS=Sus scrofa OX=9823 PE=3 SV=1	-0.63	0.000137708	0.0158663
	A0A5G2QG83	Alpha-1,6-mannosyl-glycoprotein 2-beta-N-acetylglucosaminyltransferase OS=Sus scrofa OX=9823 GN=MGAT2 PE=3 SV=1	-0.63	0.000794953	0.0373883
	A0A287B7L6	Family with sequence similarity 102 member B OS=Sus scrofa OX=9823 GN=FAM102B PE=3 SV=1	-0.63	0.00105801	0.0386137
	F1SFX1	UEV domain-containing protein OS=Sus scrofa OX=9823 GN=UEVLD PE=4 SV=4	-0.63	0.0019124	0.0469161
	F1RHM8	RAN binding protein 1 OS=Sus scrofa OX=9823 GN=RANBP1 PE=1 SV=2	-0.64	0.000133393	0.0158663
	A0A4X1W4F2	Hypoxanthine phosphoribosyltransferase OS=Sus scrofa OX=9823 PE=3 SV=1	-0.64	0.000446776	0.0291771
	F1RW40	Coiled-coil domain-containing protein 22 OS=Sus scrofa OX=9823 GN=CCDC22 PE=1 SV=3	-0.64	0.000556147	0.0326902
	A0A4X1U3B8	14_3_3 domain-containing protein OS=Sus scrofa OX=9823 GN=YWHAE PE=3 SV=1	-0.66	0.000588247	0.0336571
	A0A480VIK2	1-phosphatidylinositol 4,5-bisphosphate phosphodiesterase gamma OS=Sus scrofa OX=9823 PE=4 SV=1	-0.67	0.00166728	0.0450173
	A0A480QZ41	VPS35 endosomal protein-sorting factor-like OS=Sus scrofa OX=9823 PE=3 SV=1	-0.68	1.77934e-05	0.00869499
	F1SKJ5	Eukaryotic translation initiation factor 3 subunit D OS=Sus scrofa OX=9823 GN=EIF3D PE=1 SV=1	-0.68	0.000437071	0.0291771
	F1S564	RNA 3'-terminal phosphate cyclase OS=Sus scrofa OX=9823 GN=RTCA PE=1 SV=3	-0.68	0.000602794	0.033825
	A0A286ZU68	39S ribosomal protein L33, mitochondrial OS=Sus scrofa OX=9823 GN=MRPL33 PE=1 SV=1	-0.69	0.000348564	0.0262299
	A0A4X1ULI0	UBC core domain-containing protein OS=Sus scrofa OX=9823 GN=UBE2G1 PE=3 SV=1	-0.71	0.00106035	0.0386137
	A0A287B7V3	Protein yippee-like OS=Sus scrofa OX=9823 GN=YPEL5 PE=3 SV=1	-0.72	0.00178951	0.0459477
	F1RFV9	Misshapen like kinase 1 OS=Sus scrofa OX=9823 GN=MINK1 PE=1 SV=4	-0.73	0.000190304	0.018852
	A0A481D0P1	Nucleoside diphosphate kinase (Fragment) OS=Sus scrofa OX=9823 PE=3 SV=1	-0.73	0.000432497	0.0291771
	A5A8V6	Heat shock 70kDa protein 1A OS=Sus scrofa OX=9823 GN=HSPA1A PE=3 SV=1	-0.73	0.000454315	0.0295283
	A0A4X1UF80	Aa_trans domain-containing protein OS=Sus scrofa OX=9823 PE=4 SV=1	-0.73	0.000559072	0.0326902
	A0A4X1SPT0	Uncharacterized protein OS=Sus scrofa OX=9823 GN=RIPK1 PE=4 SV=1	-0.73	0.00216728	0.0497674
	A0A5S6H9E2	Bifunctional coenzyme A synthase OS=Sus scrofa OX=9823 GN=COASY PE=3 SV=1	-0.74	0.00116458	0.0399921
	F1RKK5	Proline rich coiled-coil 1 OS=Sus scrofa OX=9823 GN=PRRC1 PE=1 SV=3	-0.74	0.00128441	0.0408006
	A0A5G2QE37	Phosphoglucomutase 5 OS=Sus scrofa OX=9823 GN=PGM5 PE=1 SV=1	-0.74	0.00192414	0.0469161
	A0A4X1UZ75	Uncharacterized protein OS=Sus scrofa OX=9823 GN=GRB2 PE=4 SV=1	-0.76	0.00115452	0.0399921
	A0A4X1VYZ8	Uncharacterized protein OS=Sus scrofa OX=9823 PE=4 SV=1	-0.77	0.000671395	0.0351196
	A0A5G2QXY8	Elongin-C OS=Sus scrofa OX=9823 GN=ELOC PE=1 SV=1	-0.77	0.0016837	0.0450173
	A0A4X1T7K0	Propionate--CoA ligase OS=Sus scrofa OX=9823 GN=ACSS2 PE=3 SV=1	-0.78	0.00127514	0.0406972
	A0A4X1TXS0	39S ribosomal protein L22, mitochondrial OS=Sus scrofa OX=9823 GN=MRPL22 PE=3 SV=1	-0.79	0.00013379	0.0158663
	A0A4X1T1T4	Isopentenyl-diphosphate Delta-isomerase OS=Sus scrofa OX=9823 GN=LOC100625049 PE=3 SV=1	-0.8	3.92921e-05	0.0112689
	P62936	Peptidyl-prolyl cis-trans isomerase A OS=Sus scrofa OX=9823 GN=PPIA PE=1 SV=2	-0.8	9.71433e-05	0.0145504
	B6EDQ0	Cytochrome c oxidase subunit 2 OS=Sus scrofa OX=9823 GN=COII PE=3 SV=1	-0.8	0.000445315	0.0291771
	Q6QA25	Tropomyosin 3 OS=Sus scrofa OX=9823 GN=TPM3 PE=2 SV=1	-0.81	0.000813517	0.0379999
	A0A286ZL27	Pribosyltran_N domain-containing protein OS=Sus scrofa OX=9823 GN=PRPSAP2 PE=1 SV=1	-0.81	0.00180641	0.0459581
	A0A4X1W8J3	TAR DNA-binding protein 43 OS=Sus scrofa OX=9823 PE=4 SV=1	-0.82	0.000668791	0.0351196
	A0A286ZWP0	CCM2 scaffold protein OS=Sus scrofa OX=9823 GN=CCM2 PE=3 SV=1	-0.82	0.00179592	0.0459477
	A0A4X1SKD0	Peptidylprolyl isomerase OS=Sus scrofa OX=9823 GN=FKBP1A PE=4 SV=1	-0.83	0.00154688	0.0440816
	A0A480UBN5	S-methyl-5'-thioadenosine phosphorylase OS=Sus scrofa OX=9823 GN=MTAP PE=3 SV=1	-0.87	0.00199778	0.0478786
	A0A287B4P8	26S proteasome AAA-ATPase subunit RPT3 OS=Sus scrofa OX=9823 GN=PSMC4 PE=3 SV=1	-0.89	0.000683548	0.0356007
	A0A4X1SKI9	Trafficking protein particle complex subunit OS=Sus scrofa OX=9823 PE=3 SV=1	-0.89	0.00116394	0.0399921
	A0A481DX94	Torsin-1B isoform 1 (Fragment) OS=Sus scrofa OX=9823 PE=3 SV=1	-0.92	9.30577e-05	0.0142939
	A0A480PLY3	14-3-3 protein zeta/delta OS=Sus scrofa OX=9823 GN=YWHAZ PE=1 SV=1	-0.92	0.000613752	0.033825
	P00336	L-lactate dehydrogenase B chain OS=Sus scrofa OX=9823 GN=LDHB PE=1 SV=3	-0.92	0.000949308	0.0383271
	A0A480IQU2	Non-specific serine/threonine protein kinase OS=Sus scrofa OX=9823 PE=4 SV=1	-0.92	0.00153509	0.0440816
	A0A5G2RD78	NEDD8-activating enzyme E1 catalytic subunit OS=Sus scrofa OX=9823 GN=UBA3 PE=1 SV=1	-0.94	0.000138379	0.0158663
	A0A4X1V6Y8	Guanine nucleotide-binding protein subunit gamma OS=Sus scrofa OX=9823 GN=GNG10 PE=3 SV=1	-0.94	0.000372388	0.0273209
	A0A4X1VBD0	Annexin OS=Sus scrofa OX=9823 GN=ANXA5 PE=3 SV=1	-0.94	0.000910657	0.0383271
	A0A4X1U0N5	Fructose-bisphosphate aldolase OS=Sus scrofa OX=9823 GN=ALDOA PE=3 SV=1	-0.94	0.00127053	0.0406972
	I3LIM4	Desmoglein 2 OS=Sus scrofa OX=9823 GN=DSG2 PE=1 SV=3	-0.94	0.00214683	0.0496034
	A0A480PPC3	Threonyl-tRNA synthetase OS=Sus scrofa OX=9823 PE=3 SV=1	-0.95	0.00145285	0.0430522
	A0A286ZTD8	Uncharacterized protein OS=Sus scrofa OX=9823 GN=CRK PE=1 SV=2	-0.96	0.000837032	0.0383271
	A0A4X1VZ51	Protein MON2 homolog OS=Sus scrofa OX=9823 GN=MON2 PE=3 SV=1	-0.97	0.000606789	0.033825
	B9TSQ2	RNA helicase OS=Sus scrofa OX=9823 GN=BAT1 PE=2 SV=1	-0.97	0.000823007	0.0381823
	A0A481DN55	Phosphoacetylglucosamine mutase OS=Sus scrofa OX=9823 PE=3 SV=1	-0.98	0.00111385	0.0390438
	A0A4X1TA51	Uncharacterized protein OS=Sus scrofa OX=9823 GN=CUTA PE=3 SV=1	-0.98	0.00156749	0.0442436
	A0A5S6FU45	Male-enhanced antigen 1 OS=Sus scrofa OX=9823 GN=MEA1 PE=4 SV=1	-0.98	0.00209693	0.0489467
	A0A287A0H1	Uridine phosphorylase OS=Sus scrofa OX=9823 GN=UPP1 PE=1 SV=1	-0.99	0.00128733	0.0408006
	A0A4X1U9H5	MHD domain-containing protein OS=Sus scrofa OX=9823 PE=3 SV=1	-1	1.55458e-05	0.00859955
	A0A4X1UPF0	Peptidyl-prolyl cis-trans isomerase OS=Sus scrofa OX=9823 GN=PIN1 PE=4 SV=1	-1	2.92507e-05	0.00959704
	A0A4X1VSI5	Uncharacterized protein OS=Sus scrofa OX=9823 GN=PFDN2 PE=3 SV=1	-1	0.00170022	0.045074
	A0A4X1VX98	Uncharacterized protein OS=Sus scrofa OX=9823 GN=C1H6orf120 PE=3 SV=1	-1.04	0.000267859	0.0233237
	A0A4X1SGI0	WD_REPEATS_REGION domain-containing protein OS=Sus scrofa OX=9823 GN=WDR1 PE=4 SV=1	-1.05	0.000866275	0.0383271
	I3LUL8	Dipeptidyl peptidase 9 OS=Sus scrofa OX=9823 GN=DPP9 PE=4 SV=3	-1.05	0.00136976	0.0419542
	A0A4X1VDC5	Thioredoxin domain-containing protein OS=Sus scrofa OX=9823 PE=3 SV=1	-1.06	8.5153e-05	0.0137805
	F1RHF0	Ubiquitin carboxyl-terminal hydrolase OS=Sus scrofa OX=9823 GN=UCHL3 PE=1 SV=4	-1.06	0.00151225	0.0440816
	A0A288CFY2	F-box protein 7 OS=Sus scrofa OX=9823 GN=FBXO7 PE=4 SV=2	-1.08	0.000389027	0.02804
	A0A4X1U939	Uncharacterized protein OS=Sus scrofa OX=9823 GN=MRPS14 PE=3 SV=1	-1.09	0.000232078	0.0217305
	A0A287A808	Cytochrome c oxidase subunit OS=Sus scrofa OX=9823 GN=COX6B PE=1 SV=1	-1.1	4.90987e-05	0.0129371
	A0A480KIN2	Phosphoribosyl pyrophosphate synthase-associated protein 1 isoform 1 OS=Sus scrofa OX=9823 PE=3 SV=1	-1.1	0.00107657	0.0386137
	A0A287A9T8	Uncharacterized protein OS=Sus scrofa OX=9823 GN=CETN2 PE=1 SV=1	-1.12	0.00192142	0.0469161
	K9IVW4	Myotrophin OS=Sus scrofa OX=9823 GN=MTPN PE=1 SV=1	-1.15	0.000469173	0.0300183
	A0A4X1VYN0	PUM-HD domain-containing protein OS=Sus scrofa OX=9823 GN=PUM1 PE=4 SV=1	-1.15	0.00168047	0.0450173
	A0A287B1K2	tRNA-splicing endonuclease subunit Sen34 OS=Sus scrofa OX=9823 GN=TSEN34 PE=3 SV=2	-1.17	0.00137787	0.0419831
	A0A287B4E6	Translationally-controlled tumor protein OS=Sus scrofa OX=9823 GN=TPT1 PE=1 SV=1	-1.18	0.0020395	0.0478786
	A0A4X1W427	Exportin-T OS=Sus scrofa OX=9823 GN=XPOT PE=3 SV=1	-1.2	7.74377e-05	0.0137679
	A0A4X1T354	ADF-H domain-containing protein OS=Sus scrofa OX=9823 GN=COTL1 PE=4 SV=1	-1.2	0.00198671	0.0478786
	X5FB24	Proliferating cell nuclear antigen OS=Sus scrofa OX=9823 PE=2 SV=1	-1.21	0.000692497	0.0356914
	A0A480X8T8	L-lactate dehydrogenase OS=Sus scrofa OX=9823 PE=3 SV=1	-1.22	2.41314e-05	0.00890863
	A0A4X1V3D9	Uncharacterized protein OS=Sus scrofa OX=9823 GN=DDT PE=3 SV=1	-1.23	6.27885e-05	0.0129371
	A0A4X1ST71	Alanine--tRNA ligase OS=Sus scrofa OX=9823 GN=AARS PE=3 SV=1	-1.23	0.000688368	0.0356007
	A0A5G2R9D6	Peroxiredoxin-5 OS=Sus scrofa OX=9823 GN=PRDX5 PE=1 SV=1	-1.23	0.00208626	0.0487808
	A0A4X1U3R7	Glyoxalase domain-containing protein 4 OS=Sus scrofa OX=9823 PE=4 SV=1	-1.24	0.000612264	0.033825
	A0A5G2R5Y5	Ubiquitinyl hydrolase 1 OS=Sus scrofa OX=9823 GN=ATXN3L PE=4 SV=1	-1.27	0.00100605	0.0385457
	F1RQW4	Ski2 like RNA helicase OS=Sus scrofa OX=9823 GN=SKIV2L PE=1 SV=1	-1.29	0.00084289	0.0383271
	D0G780	N-acetylneuraminic acid synthase OS=Sus scrofa OX=9823 GN=NANS PE=2 SV=1	-1.3	0.000673072	0.0351196
	A0A4X1V696	Uncharacterized protein OS=Sus scrofa OX=9823 GN=PTBP3 PE=4 SV=1	-1.3	0.00142066	0.0424635
	F1SEN1	Annexin OS=Sus scrofa OX=9823 GN=ANXA8 PE=1 SV=2	-1.31	1.36908e-05	0.00859955
	A0A5G2QMB0	GST class-pi OS=Sus scrofa OX=9823 GN=LOC100739508 PE=3 SV=1	-1.33	0.00195512	0.0474739
	A0A4X1UA41	Aspartyl aminopeptidase OS=Sus scrofa OX=9823 PE=3 SV=1	-1.38	0.00203125	0.0478786
	Q95274	Thymosin beta-4 OS=Sus scrofa OX=9823 GN=TMSB4 PE=3 SV=3	-1.39	0.000101034	0.0149022
	A0A481CLJ7	1,2-dihydroxy-3-keto-5-methylthiopentene dioxygenase (Fragment) OS=Sus scrofa OX=9823 PE=3 SV=1	-1.39	0.00161648	0.0449155
	A0A4X1TPV9	Fructose-bisphosphate aldolase OS=Sus scrofa OX=9823 GN=ALDOC PE=3 SV=1	-1.4	0.00098392	0.0385457
	A0A4X1TEA2	Adenine phosphoribosyltransferase OS=Sus scrofa OX=9823 GN=APRT PE=3 SV=1	-1.41	0.00187824	0.0469161
	A0A287A1Y5	Mediator of RNA polymerase II transcription subunit 16 OS=Sus scrofa OX=9823 GN=MED16 PE=3 SV=1	-1.42	0.000730361	0.0361322
	F1SUE3	Inorganic diphosphatase OS=Sus scrofa OX=9823 GN=PPA1 PE=1 SV=3	-1.42	0.00136451	0.0419542
	P21753	Thymosin beta-10 OS=Sus scrofa OX=9823 GN=TMSB10 PE=1 SV=2	-1.43	5.90603e-07	0.00173013
	P00355	Glyceraldehyde-3-phosphate dehydrogenase OS=Sus scrofa OX=9823 GN=GAPDH PE=1 SV=4	-1.43	0.000158801	0.0172295
	A0A287A8M1	Isocitrate dehydrogenase [NADP] OS=Sus scrofa OX=9823 GN=IDH1 PE=1 SV=1	-1.43	0.00104488	0.0386137
	A0A0B8RZZ6	Transglutaminase 2 OS=Sus scrofa domesticus OX=9825 GN=TGM2 PE=3 SV=1	-1.43	0.00160883	0.0448854
	A0A4X1UDY1	Uncharacterized protein OS=Sus scrofa OX=9823 PE=3 SV=1	-1.43	0.00176737	0.0458756
	A0A287A018	Protein C10 OS=Sus scrofa OX=9823 GN=C5H12orf57 PE=1 SV=1	-1.44	0.00156146	0.0441644
	F1RL46	Citron Rho-interacting kinase OS=Sus scrofa OX=9823 GN=CIT PE=3 SV=3	-1.45	2.6225e-05	0.00896282
	A0A4X1V8G3	UDP-glucose ceramide glucosyltransferase OS=Sus scrofa OX=9823 GN=UGCG PE=3 SV=1	-1.45	0.001285	0.0408006
	A0A5K1UCS8	3-hydroxy-3-methylglutaryl coenzyme A synthase OS=Sus scrofa OX=9823 PE=2 SV=1	-1.46	0.00135682	0.0419542
	A0A4X1TT31	ML domain-containing protein OS=Sus scrofa OX=9823 GN=GM2A PE=4 SV=1	-1.47	0.000416735	0.0291161
	A0A480QDJ5	28S ribosomal protein S15, mitochondrial OS=Sus scrofa OX=9823 PE=3 SV=1	-1.49	4.55927e-05	0.0123016
	F1RPH0	Phosphoglycerate kinase OS=Sus scrofa OX=9823 GN=PGK1 PE=1 SV=3	-1.56	2.44333e-06	0.00252794
	A0A287A0P6	Autophagy-related protein 13 OS=Sus scrofa OX=9823 GN=ATG13 PE=3 SV=1	-1.56	0.00210304	0.04895
	F1RKG8	Uncharacterized protein OS=Sus scrofa OX=9823 GN=PEBP1 PE=1 SV=1	-1.58	4.14289e-05	0.0116226
	A0A4X1W2X5	Uncharacterized protein OS=Sus scrofa OX=9823 GN=ACOT7 PE=4 SV=1	-1.59	0.00167143	0.0450173
	A0A287BDT8	Phosphoglycolate phosphatase OS=Sus scrofa OX=9823 GN=PGP PE=1 SV=1	-1.62	5.27824e-07	0.00166516
	F1RNU6	ThiF domain-containing protein OS=Sus scrofa OX=9823 GN=UBA2 PE=1 SV=3	-1.62	0.000225571	0.0215092
	A0A4X1UAU8	Bms1-type G domain-containing protein OS=Sus scrofa OX=9823 GN=TSR1 PE=4 SV=1	-1.63	6.69775e-05	0.0130184
	A0A286ZZM7	Thioredoxin domain-containing protein 17 OS=Sus scrofa OX=9823 GN=TXNDC17 PE=1 SV=1	-1.64	0.00175772	0.0458756
	A0A4X1T629	Thioredoxin-disulfide reductase OS=Sus scrofa OX=9823 GN=TXNRD1 PE=3 SV=1	-1.66	0.000123559	0.0158356
	A0A481C945	Farnesyl pyrophosphate synthase isoform a OS=Sus scrofa OX=9823 PE=3 SV=1	-1.66	0.00100798	0.0385457
	A0A288CFT0	Triosephosphate isomerase OS=Sus scrofa OX=9823 GN=TPI1 PE=1 SV=1	-1.7	6.11691e-05	0.0129371
	A8U4R4	Transketolase OS=Sus scrofa OX=9823 GN=tkt PE=2 SV=1	-1.7	0.000413709	0.0291021
	A0A4X1SLI2	Leukotriene A(4) hydrolase OS=Sus scrofa OX=9823 GN=LTA4H PE=3 SV=1	-1.74	4.15425e-08	0.000212968
	A0A480TMZ9	Bifunctional UDP-N-acetylglucosamine 2-epimerase/N-acetylmannosamine kinase isoform X1 OS=Sus scrofa OX=9823 PE=4 SV=1	-1.75	0.00123067	0.0399921
	A0A5G2QBF3	Exportin 4 OS=Sus scrofa OX=9823 GN=XPO4 PE=3 SV=1	-1.79	8.33526e-05	0.0137805
	A0A5G2QTG5	SH3 domain binding glutamate rich protein like 3 OS=Sus scrofa OX=9823 GN=SH3BGRL3 PE=1 SV=1	-1.84	0.000240437	0.0220599
	C3VVV8	Prothymosin alpha OS=Sus scrofa OX=9823 PE=2 SV=1	-1.86	2.76961e-05	0.00931044
	Q95ME5	Superoxide dismutase 1 (Fragment) OS=Sus scrofa OX=9823 GN=SOD1 PE=2 SV=1	-1.86	0.00165509	0.0450173
	A0A5G2QES7	S-(hydroxymethyl)glutathione dehydrogenase OS=Sus scrofa OX=9823 GN=ADH5 PE=1 SV=1	-1.91	0.000205683	0.0199893
	F6QAM9	Adenylosuccinate lyase OS=Sus scrofa OX=9823 GN=ADSL PE=1 SV=2	-1.95	0.000437415	0.0291771
	A0A4X1UHJ4	Uncharacterized protein OS=Sus scrofa OX=9823 GN=ZFAND2B PE=4 SV=1	-1.96	0.000318398	0.0252613
	A0A480XJB3	Protein FMC1 homolog (Fragment) OS=Sus scrofa OX=9823 PE=3 SV=1	-2.01	0.000974887	0.0385457
	A0A287AZX9	Prolyl endopeptidase OS=Sus scrofa OX=9823 GN=PREP PE=3 SV=1	-2.1	0.00139093	0.0421618
	A0A4X1SH01	S-formylglutathione hydrolase OS=Sus scrofa OX=9823 GN=ESD PE=3 SV=1	-2.11	0.000126783	0.0158663
	P50578	Aldo-keto reductase family 1 member A1 OS=Sus scrofa OX=9823 GN=AKR1A1 PE=1 SV=3	-2.18	0.001597	0.0447072
	A0A287B251	Integrator complex subunit 2 OS=Sus scrofa OX=9823 GN=INTS2 PE=3 SV=2	-2.19	0.00124371	0.0400738
	A0A4X1VQG7	Uncharacterized protein OS=Sus scrofa OX=9823 GN=TBC1D9B PE=4 SV=1	-2.26	0.00118232	0.0399921
	A0A4X1UT51	Uncharacterized protein OS=Sus scrofa OX=9823 GN=RAB6A PE=4 SV=1	-2.28	0.00046691	0.030014
	A0A4X1TUA6	HMA domain-containing protein OS=Sus scrofa OX=9823 GN=ATOX1 PE=4 SV=1	-2.35	3.27919e-05	0.00995315
	A0A4X1U259	LIM zinc-binding domain-containing protein OS=Sus scrofa OX=9823 GN=LOC110258364 PE=4 SV=1	-2.48	0.000260813	0.022832
	A0A4X1T7V5	Glutathione synthetase OS=Sus scrofa OX=9823 PE=3 SV=1	-2.49	0.00151893	0.0440816
	A0A4X1WBV8	IF rod domain-containing protein OS=Sus scrofa OX=9823 PE=3 SV=1	-2.57	0.00199155	0.0478786
	F1RQM4	Malic enzyme OS=Sus scrofa OX=9823 GN=ME1 PE=1 SV=4	-2.77	0.000900761	0.0383271
	A0A4X1U6A2	Uncharacterized protein OS=Sus scrofa OX=9823 PE=3 SV=1	-2.87	0.000179452	0.0187747
	A0A480VBR4	Protein FAM118B OS=Sus scrofa OX=9823 PE=3 SV=1	-2.95	0.000619502	0.033825
	A0A4X1VMG5	Costars domain-containing protein OS=Sus scrofa OX=9823 GN=ABRACL PE=4 SV=1	-2.99	0.000138579	0.0158663
	A0A287ACW7	Ferredoxin-2, mitochondrial OS=Sus scrofa OX=9823 GN=LOC100526209 PE=1 SV=1	-3.01	2.38994e-05	0.00890863
	A0A480X720	KDEL motif-containing protein 2 (Fragment) OS=Sus scrofa OX=9823 PE=3 SV=1	-3.07	0.000956176	0.0383793
	P00503	Aspartate aminotransferase, cytoplasmic OS=Sus scrofa OX=9823 GN=GOT1 PE=1 SV=3	-3.22	0.000329636	0.0252613
	A0A4X1SLV1	Acyl-CoA-binding protein OS=Sus scrofa OX=9823 GN=DBI PE=4 SV=1	-3.57	8.24486e-05	0.0137805
	A0A287BAA7	Uncharacterized protein OS=Sus scrofa OX=9823 GN=MLF2 PE=1 SV=1	-4.04	2.43017e-05	0.00890863
	F8UV46	Far upstream element binding protein 3 OS=Sus scrofa OX=9823 GN=FUBP3 PE=2 SV=1	-4.23	0.000592707	0.0338082
	A0A480F030	Spectrin beta chain OS=Sus scrofa OX=9823 PE=3 SV=1	-4.27	3.37337e-05	0.00995315
	Q079S8	NADH-ubiquinone oxidoreductase chain 1 OS=Sus scrofa OX=9823 GN=ND1 PE=3 SV=1	-5.06	6.62436e-05	0.0129371
	A0A480XQ14	Tubulin beta chain OS=Sus scrofa OX=9823 PE=3 SV=1	-5.38	7.92262e-05	0.0137679

## Sheet: Dataset 1.2
Supplimentary Dataset 1.2. Differentially abundant proteins (DAPs) identified in IPEC-J2 cells treated with n-3 PUFA followed by LPS challenge
Differential Proteins	Accession	Description	Abundance Ratio (log2): (DHA_EPA_LPS) / (Control)	Abundance Ratio P-Value: (DHA_EPA_LPS) / (Control)	Abundance Ratio Adj. P-Value: (DHA_EPA_LPS) / (Control)
Total differential proteins with a p-value ≤0.05 after correction with FDR = 961	A0A4X1WBQ4	Perilipin OS=Sus scrofa OX=9823 GN=PLIN2 PE=3 SV=1	5.74	5.90656e-09	3.5359e-05
	A0A287ATZ8	Dehydrogenase/reductase 9 OS=Sus scrofa OX=9823 GN=DHRS9 PE=3 SV=1	3.89	0.00182287	0.0216014
	A0A4X1SMI5	Sulfiredoxin OS=Sus scrofa OX=9823 PE=3 SV=1	3.39	1.5814e-05	0.00495794
	A0A480X300	Reticulon-4-interacting protein 1, mitochondrial isoform 1 OS=Sus scrofa OX=9823 PE=3 SV=1	3.35	1.62545e-06	0.00148584
	A0A287AWS9	Heme oxygenase OS=Sus scrofa OX=9823 GN=HMOX1 PE=3 SV=2	3.24	2.12785e-06	0.00168326
	A0A287BSK0	Tripartite motif containing 16 OS=Sus scrofa OX=9823 GN=TRIM16 PE=4 SV=1	2.76	0.00048827	0.0121433
	A0A4X1VNW8	C3H1-type domain-containing protein OS=Sus scrofa OX=9823 PE=4 SV=1	2.37	0.00272221	0.0264066
	P79335	Plasminogen activator inhibitor 1 OS=Sus scrofa OX=9823 GN=SERPINE1 PE=2 SV=1	2.24	3.48951e-07	0.000531633
	A0A4X1UEV0	CARD domain-containing protein OS=Sus scrofa OX=9823 PE=4 SV=1	2.15	0.0006344	0.0136059
	U5HTD3	1-acylglycerol-3-phosphate O-acyltransferase OS=Sus scrofa OX=9823 GN=ABHD5 PE=2 SV=1	2.14	0.00311576	0.0282679
	A0A287A6I8	Abhydrolase domain containing 2, acylglycerol lipase OS=Sus scrofa OX=9823 GN=ABHD2 PE=3 SV=1	2.02	0.000330367	0.0101394
	A0A287AA47	GCS light chain OS=Sus scrofa OX=9823 GN=GCLM PE=1 SV=1	2	1.69727e-05	0.00495794
	B6ICU6	HZFw1 protein isoform 1 OS=Sus scrofa OX=9823 GN=RNF39 PE=4 SV=1	2	0.00149702	0.0193267
	A0A4X1SDZ2	Brix domain-containing protein OS=Sus scrofa OX=9823 GN=IMP4 PE=4 SV=1	1.9	0.00651336	0.042367
	Q5BLZ2	Perilipin-3 OS=Sus scrofa OX=9823 GN=PLIN3 PE=2 SV=1	1.71	0.000360894	0.0105736
	A0A5G2QLW5	Kinesin family member 21A OS=Sus scrofa OX=9823 GN=KIF21A PE=1 SV=1	1.71	0.0021088	0.02304
	F1SJB3	Transmembrane protein 168 OS=Sus scrofa OX=9823 GN=TMEM168 PE=3 SV=3	1.69	2.83236e-05	0.00541903
	A0A4X1SFT0	Uncharacterized protein OS=Sus scrofa OX=9823 GN=ECM1 PE=4 SV=1	1.68	8.13447e-05	0.0069654
	A0A4X1TLR5	Uncharacterized protein OS=Sus scrofa OX=9823 GN=SLC25A39 PE=3 SV=1	1.64	3.50052e-06	0.00205706
	A0A4X1W4A2	Protein kinase domain-containing protein OS=Sus scrofa OX=9823 PE=4 SV=1	1.64	0.00224696	0.0238187
	A0A4X1VYI7	PNPLA domain-containing protein OS=Sus scrofa OX=9823 PE=4 SV=1	1.62	0.00306498	0.0280978
	A0A4X1TPX3	Serpin B5 OS=Sus scrofa OX=9823 GN=SERPINB5 PE=3 SV=1	1.59	0.000110933	0.0069654
	A0A287BQP2	Fatty acyl-CoA reductase OS=Sus scrofa OX=9823 GN=FAR1 PE=3 SV=2	1.59	0.000485027	0.0120992
	A0A0B8RVZ5	Carnitine O-palmitoyltransferase OS=Sus scrofa domesticus OX=9825 GN=CPT1A PE=3 SV=1	1.48	4.51295e-06	0.00234987
	A0A4X1UCR5	Uncharacterized protein OS=Sus scrofa OX=9823 GN=GTPBP10 PE=4 SV=1	1.45	0.00844291	0.0489763
	A0A4X1TYP2	Hydrolase_4 domain-containing protein OS=Sus scrofa OX=9823 GN=MGLL PE=4 SV=1	1.43	0.000148323	0.0069654
	A0A5K1UCA5	Non-specific protein-tyrosine kinase OS=Sus scrofa OX=9823 GN=PTK2B PE=4 SV=1	1.4	0.000344548	0.0103528
	A0A5K1V2T2	SH2 domain containing 3A OS=Sus scrofa OX=9823 GN=SH2D3A PE=4 SV=1	1.39	0.000404019	0.0111915
	A0A287APK3	Carnitine palmitoyltransferase 1C OS=Sus scrofa OX=9823 GN=CPT1C PE=1 SV=1	1.35	6.59269e-08	0.000142732
	A0A4X1W580	Cytidine deaminase OS=Sus scrofa OX=9823 PE=3 SV=1	1.34	0.000210658	0.00792086
	A0A4X1U9G6	Uncharacterized protein OS=Sus scrofa OX=9823 PE=4 SV=1	1.27	0.00225039	0.0238187
	A0A287AAM6	ESCRT-II complex subunit VPS25 OS=Sus scrofa OX=9823 GN=VPS25 PE=1 SV=1	1.22	3.55728e-06	0.00206097
	A9QT42	Interleukin-1 receptor-associated kinase 4 OS=Sus scrofa OX=9823 GN=IRAK4 PE=2 SV=1	1.22	0.000683023	0.013971
	A0A287A8X0	SH3 and PX domains 2A OS=Sus scrofa OX=9823 GN=SH3PXD2A PE=4 SV=1	1.21	0.00202635	0.0226998
	A0A4X1SPS1	NAD(P)-bd_dom domain-containing protein OS=Sus scrofa OX=9823 GN=BLVRB PE=4 SV=1	1.19	0.00203044	0.0227117
	A0A4X1UGK2	Uncharacterized protein OS=Sus scrofa OX=9823 GN=RNF25 PE=4 SV=1	1.17	0.00368421	0.0308933
	A0A5G2QRN9	Syndecan binding protein 2 OS=Sus scrofa OX=9823 GN=SDCBP2 PE=4 SV=1	1.1	0.00630394	0.0417203
	Q767M0	Phostensin OS=Sus scrofa OX=9823 GN=PPP1R18 PE=3 SV=1	1.09	0.000113003	0.0069654
	A0A5K1VQ40	Non-specific serine/threonine protein kinase OS=Sus scrofa OX=9823 GN=WNK3 PE=4 SV=1	1.09	0.0043531	0.0338049
	A0A480DPB9	Gigaxonin OS=Sus scrofa OX=9823 PE=4 SV=1	1.07	0.00070601	0.0140434
	A0A4X1TXX7	Beclin-1 OS=Sus scrofa OX=9823 GN=BECN1 PE=3 SV=1	1.07	0.00204977	0.0228114
	A0A4X1U137	C2 NT-type domain-containing protein OS=Sus scrofa OX=9823 PE=3 SV=1	1.07	0.00205352	0.0228114
	A0A0B8RTW8	BCL2-associated athanogene 3 OS=Sus scrofa domesticus OX=9825 GN=BAG3 PE=4 SV=1	1.06	5.10725e-06	0.00241479
	F1S6R5	WD repeat-containing protein 18 OS=Sus scrofa OX=9823 GN=WDR18 PE=3 SV=1	1.05	0.00163309	0.0203259
	A0A287A187	DNA-directed RNA polymerase OS=Sus scrofa OX=9823 GN=POLRMT PE=3 SV=2	1.05	0.00203809	0.0227257
	A0A4X1SND2	Uncharacterized protein OS=Sus scrofa OX=9823 PE=4 SV=1	1.03	0.000109997	0.0069654
	A0A480LDN1	Macrophage-capping protein OS=Sus scrofa OX=9823 PE=3 SV=1	1.03	0.00758341	0.0463581
	A0A287ABR7	Tripartite motif containing 3 OS=Sus scrofa OX=9823 GN=TRIM3 PE=1 SV=1	1	0.000140505	0.0069654
	I3LFP9	Tetratricopeptide repeat domain 9C OS=Sus scrofa OX=9823 GN=TTC9C PE=4 SV=2	1	0.00418265	0.0330744
	A0A480T0X9	Testin OS=Sus scrofa OX=9823 PE=3 SV=1	0.99	0.00340385	0.0298991
	A0A0B8RZ88	Prune exopolyphosphatase OS=Sus scrofa domesticus OX=9825 GN=PRUNE PE=3 SV=1	0.99	0.00437987	0.0339334
	I3LHA7	RING-type E3 ubiquitin transferase OS=Sus scrofa OX=9823 GN=ZNF598 PE=4 SV=3	0.99	0.00844311	0.0489763
	A0A4X1VZM7	TYR_PHOSPHATASE_2 domain-containing protein OS=Sus scrofa OX=9823 GN=PTP4A2 PE=4 SV=1	0.96	7.36149e-05	0.0069654
	A0A5G2QGL1	C-1-tetrahydrofolate synthase, cytoplasmic OS=Sus scrofa OX=9823 GN=MTHFD1 PE=1 SV=1	0.95	0.00395998	0.0322818
	A0A4P8ET58	Myeloid differentiation primary response protein MyD88 OS=Sus scrofa OX=9823 PE=2 SV=1	0.94	0.00209773	0.0230093
	A0A4X1V1C3	Uncharacterized protein OS=Sus scrofa OX=9823 PE=3 SV=1	0.94	0.00266868	0.0261124
	I3LIM2	UDP-glucose 6-dehydrogenase OS=Sus scrofa OX=9823 GN=UGDH PE=1 SV=1	0.93	0.000190256	0.007482
	A0A4X1W089	Macrophage-capping protein OS=Sus scrofa OX=9823 PE=3 SV=1	0.93	0.00129627	0.0181336
	F1RVZ0	Tripartite motif containing 47 OS=Sus scrofa OX=9823 GN=TRIM47 PE=1 SV=1	0.93	0.00156132	0.0198078
	A0A287B1J9	Neurobeachin OS=Sus scrofa OX=9823 GN=NBEA PE=1 SV=2	0.91	0.00306893	0.0280978
	A0A287AB66	COP9 signalosome complex subunit 6 OS=Sus scrofa OX=9823 GN=COPS6 PE=1 SV=2	0.91	0.0039679	0.0323143
	A0A5G2RKY6	Thyroid hormone receptor interactor 4 OS=Sus scrofa OX=9823 GN=TRIP4 PE=4 SV=1	0.89	0.000334525	0.0101705
	A0A4X1THV0	Uncharacterized protein OS=Sus scrofa OX=9823 PE=4 SV=1	0.88	0.00016635	0.00716197
	P79303	UTP--glucose-1-phosphate uridylyltransferase OS=Sus scrofa OX=9823 GN=UGP2 PE=2 SV=3	0.88	0.000349898	0.0104147
	A0A4X1TSJ0	Asparagine synthetase [glutamine-hydrolyzing] OS=Sus scrofa OX=9823 GN=ASNS PE=4 SV=1	0.87	1.43741e-06	0.00148584
	A0A4X1TW95	Uncharacterized protein OS=Sus scrofa OX=9823 GN=PLEKHF1 PE=4 SV=1	0.86	0.000136994	0.0069654
	A0A480HNH3	Glutathione-dependent dehydroascorbate reductase OS=Sus scrofa OX=9823 PE=3 SV=1	0.85	0.00123886	0.017781
	A0A287AAG0	UDP-N-acetylglucosamine pyrophosphorylase 1 like 1 OS=Sus scrofa OX=9823 GN=UAP1L1 PE=4 SV=1	0.85	0.00497613	0.0361659
	A0A4X1WA21	Thioredoxin domain-containing protein OS=Sus scrofa OX=9823 PE=3 SV=1	0.84	0.000193806	0.00752094
	F1SCG1	Protein kinase C OS=Sus scrofa OX=9823 GN=PKN1 PE=1 SV=3	0.83	0.000955877	0.0163357
	A0A4X1TAJ0	Uncharacterized protein OS=Sus scrofa OX=9823 PE=4 SV=1	0.83	0.00609589	0.0408438
	A0A4X1TXA1	CTP_transf_like domain-containing protein OS=Sus scrofa OX=9823 GN=TCTEX1D2 PE=3 SV=1	0.82	2.11339e-05	0.0050251
	F2Z5J1	26S protease regulatory subunit 4 OS=Sus scrofa OX=9823 GN=PSMC1 PE=1 SV=1	0.82	0.000139221	0.0069654
	A0A4X1UCW4	Cystathionine gamma-lyase OS=Sus scrofa OX=9823 PE=3 SV=1	0.82	0.000215429	0.00804145
	A0A287AGL8	Uncharacterized protein OS=Sus scrofa OX=9823 GN=PEG10 PE=4 SV=1	0.82	0.00275718	0.0265734
	A0A4X1TKX4	Uncharacterized protein OS=Sus scrofa OX=9823 GN=NTMT1 PE=3 SV=1	0.82	0.00510668	0.0368596
	A0A4X1TBP6	Protein kinase domain-containing protein OS=Sus scrofa OX=9823 PE=3 SV=1	0.81	0.002354	0.0245131
	F1SMN5	Filamin C OS=Sus scrofa OX=9823 GN=FLNC PE=1 SV=1	0.81	0.0028219	0.02692
	A0A4X1SHM4	Uncharacterized protein OS=Sus scrofa OX=9823 PE=4 SV=1	0.81	0.00304937	0.0280978
	A0A5G2QPV6	Adhesion G protein-coupled receptor G2 OS=Sus scrofa OX=9823 GN=ADGRG2 PE=4 SV=1	0.81	0.00559711	0.0388455
	A0A5G2QTN6	Paxillin OS=Sus scrofa OX=9823 GN=PXN PE=4 SV=1	0.8	7.69583e-05	0.0069654
	A0A4X1W9D9	Uncharacterized protein OS=Sus scrofa OX=9823 PE=4 SV=1	0.8	0.00425645	0.0334622
	A0A480V1D7	Rabenosyn-5 OS=Sus scrofa OX=9823 PE=4 SV=1	0.8	0.0047458	0.0351935
	A0A480LMX4	Signal transducer and activator of transcription OS=Sus scrofa OX=9823 PE=3 SV=1	0.8	0.00653899	0.0424343
	A0A480S7L2	Transforming acidic coiled-coil-containing protein 2 isoform X9 OS=Sus scrofa OX=9823 PE=3 SV=1	0.8	0.00676174	0.0432035
	F1RQC5	La ribonucleoprotein 1, translational regulator OS=Sus scrofa OX=9823 GN=LARP1 PE=1 SV=3	0.79	0.000272638	0.0091509
	A0A4X1TS37	Heat shock protein HSP 90-alpha OS=Sus scrofa OX=9823 GN=HSP90AA1 PE=3 SV=1	0.78	4.25018e-06	0.00224143
	A0A4X1UAV2	TPR_REGION domain-containing protein OS=Sus scrofa OX=9823 GN=UNC45A PE=4 SV=1	0.78	2.03645e-05	0.0049903
	A0A4X1UPN4	HSF_DOMAIN domain-containing protein OS=Sus scrofa OX=9823 GN=HSF1 PE=3 SV=1	0.78	0.00109863	0.0170793
	A0A4X1SNM8	Eukaryotic translation initiation factor 3 subunit F OS=Sus scrofa OX=9823 GN=EIF3F PE=3 SV=1	0.78	0.00115419	0.0173437
	A0A4X1SG10	Uncharacterized protein OS=Sus scrofa OX=9823 GN=PITPNB PE=4 SV=1	0.78	0.0018555	0.0217236
	A0A4X1SDY6	UBC core domain-containing protein OS=Sus scrofa OX=9823 PE=3 SV=1	0.78	0.00314488	0.0284411
	A0A4X1VTV1	Abhydrolase_2 domain-containing protein OS=Sus scrofa OX=9823 PE=3 SV=1	0.77	9.77581e-05	0.0069654
	A0A077ETG0	Tripartite motif containing 56 OS=Sus scrofa OX=9823 GN=TRIM56 PE=2 SV=1	0.77	0.00388786	0.0319407
	I3LQD3	Calcium-activated neutral proteinase 2 OS=Sus scrofa OX=9823 GN=CAPN2 PE=1 SV=3	0.76	0.000988892	0.0165023
	A0A480QG19	Peptidylprolyl isomerase OS=Sus scrofa OX=9823 PE=4 SV=1	0.76	0.00489841	0.0358534
	A0A4X1VBY1	MAGE domain-containing protein OS=Sus scrofa OX=9823 PE=4 SV=1	0.76	0.00512267	0.0369298
	I3LLC0	Protein SMG8 OS=Sus scrofa OX=9823 GN=SMG8 PE=3 SV=2	0.76	0.00571829	0.0392488
	A0A4X1STY4	Autophagy_act_C domain-containing protein OS=Sus scrofa OX=9823 GN=ATG3 PE=4 SV=1	0.75	0.00011043	0.0069654
	A0A4X1W427	Exportin-T OS=Sus scrofa OX=9823 GN=XPOT PE=3 SV=1	0.75	0.00027235	0.0091509
	A0A5G2QIG5	Dynactin subunit 3 OS=Sus scrofa OX=9823 GN=DCTN3 PE=1 SV=1	0.75	0.000389706	0.0109798
	A0A5G2R489	Penta-EF-hand domain containing 1 OS=Sus scrofa OX=9823 GN=PEF1 PE=1 SV=1	0.75	0.000692151	0.013971
	A0A4X1SQT5	Geranylgeranyl transferase type-2 subunit alpha OS=Sus scrofa OX=9823 GN=RABGGTA PE=3 SV=1	0.75	0.00139111	0.0186333
	A0A4X1VCL1	26S proteasome AAA-ATPase subunit RPT1 OS=Sus scrofa OX=9823 GN=PSMC2 PE=3 SV=1	0.74	2.55537e-05	0.00524634
	A5A8V6	Heat shock 70kDa protein 1A OS=Sus scrofa OX=9823 GN=HSPA1A PE=3 SV=1	0.74	0.000100657	0.0069654
	A0A4X1VFJ0	Ribosomal protein S6 kinase OS=Sus scrofa OX=9823 GN=RPS6KA1 PE=3 SV=1	0.74	0.000596186	0.0131638
	A0A4X1V299	Eukaryotic translation initiation factor 3 subunit G OS=Sus scrofa OX=9823 GN=EIF3G PE=3 SV=1	0.74	0.00125297	0.0178342
	A0A480MEF7	Tuftelin isoform 1 OS=Sus scrofa OX=9823 PE=4 SV=1	0.73	0.00022628	0.00831816
	A0A287AC34	Talin 1 OS=Sus scrofa OX=9823 GN=TLN1 PE=1 SV=1	0.73	0.00123208	0.0177203
	A0A480QLN7	Elongator complex protein 3 OS=Sus scrofa OX=9823 PE=3 SV=1	0.72	0.000149274	0.0069654
	A0A4X1UUI9	RPN13_C domain-containing protein OS=Sus scrofa OX=9823 GN=ADRM1 PE=3 SV=1	0.72	0.000191555	0.00751154
	A0A287ALE7	Mitotic interactor and substrate of PLK1 OS=Sus scrofa OX=9823 GN=MISP PE=1 SV=1	0.72	0.000651392	0.0137129
	A0A4X1W4A8	E3 ubiquitin-protein ligase CBL OS=Sus scrofa OX=9823 PE=4 SV=1	0.72	0.00156826	0.0198554
	A0A480IL34	Serine/threonine-protein phosphatase 4 regulatory subunit 1 isoform X1 OS=Sus scrofa OX=9823 PE=4 SV=1	0.72	0.00253934	0.0254584
	A0A287AFK4	Cytokine receptor like factor 1 OS=Sus scrofa OX=9823 GN=CRLF1 PE=4 SV=2	0.72	0.00543938	0.0382216
	I3LNC7	Protein Hikeshi OS=Sus scrofa OX=9823 GN=HIKESHI PE=1 SV=2	0.71	0.000170229	0.00716197
	A0A4X1SV49	Eukaryotic translation initiation factor 3 subunit M OS=Sus scrofa OX=9823 GN=EIF3M PE=3 SV=1	0.71	0.000254531	0.00889562
	A0A287BSM8	Kinesin light chain OS=Sus scrofa OX=9823 GN=KLC2 PE=1 SV=1	0.71	0.00106295	0.0169603
	A0A4X1SRL9	SERPIN domain-containing protein OS=Sus scrofa OX=9823 PE=3 SV=1	0.7	0.00153135	0.0195359
	A0A4X1SK04	NSFL1 cofactor p47 OS=Sus scrofa OX=9823 GN=NSFL1C PE=4 SV=1	0.7	0.00153606	0.0195799
	A0A5G2R4W9	Dynamin GTPase OS=Sus scrofa OX=9823 GN=DNM3 PE=1 SV=1	0.7	0.00509877	0.0368091
	B2ZF49	Enoyl-CoA hydratase OS=Sus scrofa OX=9823 GN=HADHA PE=2 SV=1	0.69	0.000306545	0.00979016
	A0A4X1W581	ANK_REP_REGION domain-containing protein OS=Sus scrofa OX=9823 GN=PSMD10 PE=4 SV=1	0.69	0.00090224	0.0158809
	A0A480VNH4	Ankyrin repeat domain-containing protein 16 isoform X1 OS=Sus scrofa OX=9823 PE=4 SV=1	0.69	0.00326892	0.0290866
	A0A0B8RTB9	26S proteasome non-ATPase regulatory subunit 1 OS=Sus scrofa domesticus OX=9825 GN=PSMD1 PE=3 SV=1	0.68	2.49319e-05	0.00521
	A0A5S6G7K0	GTP-binding protein SAR1a OS=Sus scrofa OX=9823 GN=SAR1A PE=1 SV=1	0.68	0.000281989	0.00927209
	A0A5S6G3Y8	Heat shock 27 kDa protein OS=Sus scrofa OX=9823 GN=HSPB1 PE=3 SV=1	0.68	0.000365295	0.0106044
	A0A5G2RDA4	Inhibitor of Bruton tyrosine kinase OS=Sus scrofa OX=9823 GN=IBTK PE=4 SV=1	0.68	0.000705802	0.0140434
	A0A480X7I5	Palmitoyltransferase OS=Sus scrofa OX=9823 PE=3 SV=1	0.68	0.000812392	0.0152188
	B6ICV1	Tripartite motif-containing protein 26 OS=Sus scrofa OX=9823 GN=TRIM26 PE=4 SV=1	0.68	0.00117874	0.0175108
	A0A287AVR1	Band 4.1 OS=Sus scrofa OX=9823 GN=EPB41 PE=1 SV=2	0.68	0.00261274	0.0257842
	A0A4X1W7F7	Exocyst complex component OS=Sus scrofa OX=9823 GN=EXOC6B PE=3 SV=1	0.68	0.00323336	0.0288575
	A0A287BF21	Golgi associated, gamma adaptin ear containing, ARF binding protein 3 OS=Sus scrofa OX=9823 GN=GGA3 PE=1 SV=1	0.68	0.00367468	0.0308933
	A0A4X1SPG2	BTB domain-containing protein OS=Sus scrofa OX=9823 GN=KBTBD2 PE=4 SV=1	0.68	0.00693087	0.0438986
	M3TYC1	Eukaryotic translation initiation factor 3 subunit B OS=Sus scrofa OX=9823 GN=EIF3B PE=2 SV=1	0.67	4.89505e-05	0.00663072
	A0A5G2QZU5	Non-specific serine/threonine protein kinase OS=Sus scrofa OX=9823 GN=STK39 PE=1 SV=1	0.67	0.00438284	0.0339334
	A0A287AIW3	Dynein light intermediate chain OS=Sus scrofa OX=9823 GN=DYNC1LI1 PE=1 SV=1	0.66	0.00144803	0.0190588
	A0A287A7X5	RNA polymerase II associated protein 3 OS=Sus scrofa OX=9823 GN=RPAP3 PE=4 SV=1	0.66	0.00184662	0.0216474
	A0A4X1TA52	TPR_REGION domain-containing protein OS=Sus scrofa OX=9823 GN=NAA25 PE=3 SV=1	0.66	0.00246464	0.0252467
	A0A287BDM6	HATPase_c domain-containing protein OS=Sus scrofa OX=9823 GN=HSP90AB1 PE=1 SV=1	0.66	0.0034189	0.0299545
	A0A4X1W7V1	AAA domain-containing protein OS=Sus scrofa OX=9823 GN=PSMC6 PE=3 SV=1	0.66	0.00402304	0.0325774
	A0A480PK66	Translation initiation factor eIF-2B subunit delta isoform 1 OS=Sus scrofa OX=9823 PE=3 SV=1	0.66	0.00423255	0.0333985
	A0A5G2QGJ1	N-alpha-acetyltransferase 35, NatC auxiliary subunit OS=Sus scrofa OX=9823 GN=NAA35 PE=3 SV=1	0.66	0.00663479	0.0427845
	A0A4X1VSJ2	Uncharacterized protein OS=Sus scrofa OX=9823 GN=ARHGAP1 PE=4 SV=1	0.65	7.52476e-06	0.00336447
	L7PBE6	CCT-epsilon OS=Sus scrofa OX=9823 GN=CCT5 PE=2 SV=1	0.65	0.00147352	0.0191148
	I3LJ55	Poly [ADP-ribose] polymerase OS=Sus scrofa OX=9823 GN=PARP3 PE=4 SV=3	0.65	0.00551735	0.0385652
	F1S497	Tetratricopeptide repeat domain 9 OS=Sus scrofa OX=9823 GN=TTC9 PE=4 SV=2	0.64	0.000331156	0.0101394
	A0A4X1SWU2	Ribosome maturation protein SBDS OS=Sus scrofa OX=9823 GN=SBDS PE=3 SV=1	0.64	0.00131578	0.0182495
	A0A5G2RHW3	Protein kinase domain-containing protein OS=Sus scrofa OX=9823 GN=MAP2K2 PE=1 SV=1	0.64	0.00393589	0.0321746
	A0A4X1U8J1	Tyrosine-protein kinase OS=Sus scrofa OX=9823 GN=ABL2 PE=3 SV=1	0.64	0.00646682	0.0422705
	A0A287B4P8	26S proteasome AAA-ATPase subunit RPT3 OS=Sus scrofa OX=9823 GN=PSMC4 PE=3 SV=1	0.63	0.001724	0.0210111
	A0A480V2R5	26S proteasome non-ATPase regulatory subunit 6 OS=Sus scrofa OX=9823 PE=3 SV=1	0.63	0.0025082	0.0252709
	A0A480MTY5	Non-specific serine/threonine protein kinase OS=Sus scrofa OX=9823 PE=4 SV=1	0.62	7.92671e-05	0.0069654
	A0A480PVU9	Kinesin-like protein OS=Sus scrofa OX=9823 PE=3 SV=1	0.62	0.000175635	0.00716197
	A0A481DAQ0	5-aminoimidazole-4-carboxamide ribonucleotide formyltransferase OS=Sus scrofa OX=9823 PE=3 SV=1	0.62	0.000221236	0.00816603
	A0A4X1SZB8	F-box domain-containing protein OS=Sus scrofa OX=9823 GN=FBXO4 PE=4 SV=1	0.62	0.000394593	0.0110366
	A0A0B8RVW4	Glucose-6-phosphate 1-dehydrogenase OS=Sus scrofa domesticus OX=9825 GN=G6PD PE=3 SV=1	0.62	0.000522254	0.0125171
	A0A4X1TWK8	Uncharacterized protein OS=Sus scrofa OX=9823 PE=4 SV=1	0.62	0.00124809	0.0177955
	A0A286ZJ10	RELA proto-oncogene, NF-kB subunit OS=Sus scrofa OX=9823 GN=RELA PE=4 SV=1	0.62	0.00161653	0.020229
	A0A4X1W296	Sepiapterin reductase OS=Sus scrofa OX=9823 GN=SPR PE=3 SV=1	0.62	0.00327371	0.0290934
	A0A4X1VPF3	Cytosolic Fe-S cluster assembly factor NUBP1 OS=Sus scrofa OX=9823 GN=NUBP1 PE=3 SV=1	0.62	0.00371146	0.0309904
	A0A480LA11	Serine/threonine-protein kinase Nek9 isoform 2 OS=Sus scrofa OX=9823 PE=3 SV=1	0.61	2.61456e-05	0.00524634
	A0A480Y3Y2	Ubiquitin carboxyl-terminal hydrolase OS=Sus scrofa OX=9823 PE=3 SV=1	0.61	0.000171929	0.00716197
	F1SF45	Laminin subunit beta 3 OS=Sus scrofa OX=9823 GN=LAMB3 PE=4 SV=4	0.61	0.000395533	0.0110395
	A0A4X1VW66	PDGF-2 OS=Sus scrofa OX=9823 PE=3 SV=1	0.61	0.00111948	0.017138
	A0A4X1T8R9	26S proteasome non-ATPase regulatory subunit 8 OS=Sus scrofa OX=9823 GN=PSMD8 PE=3 SV=1	0.61	0.00196733	0.0223677
	A0A4X1SLW7	Uncharacterized protein OS=Sus scrofa OX=9823 GN=SH3D19 PE=4 SV=1	0.61	0.00206205	0.0228114
	A0A4X1VBL6	USP domain-containing protein OS=Sus scrofa OX=9823 PE=4 SV=1	0.61	0.008187	0.0481998
	A0A4X1VYL8	PX domain-containing protein OS=Sus scrofa OX=9823 GN=SNX12 PE=4 SV=1	0.6	3.89049e-05	0.00595117
	A0A4X1SVT5	Ubiquitinyl hydrolase 1 OS=Sus scrofa OX=9823 GN=USP32 PE=4 SV=1	0.6	4.61401e-05	0.00651901
	P04574	Calpain small subunit 1 OS=Sus scrofa OX=9823 GN=CAPNS1 PE=1 SV=1	0.6	9.68475e-05	0.0069654
	A0A4X1VUA5	LIM and senescent cell antigen-like-containing domain protein OS=Sus scrofa OX=9823 GN=LIMS1 PE=4 SV=1	0.6	0.0013664	0.018428
	A0A287A5N4	Rho GTPase activating protein 23 OS=Sus scrofa OX=9823 GN=ARHGAP23 PE=4 SV=2	0.6	0.0017313	0.0210328
	A0A5G2QHR6	Uncharacterized protein OS=Sus scrofa OX=9823 GN=CCT6A PE=1 SV=1	0.6	0.00538908	0.038042
	A0A4X1W1T9	Rab-GAP TBC domain-containing protein OS=Sus scrofa OX=9823 PE=4 SV=1	0.6	0.0059351	0.0401317
	A0A4X1TX07	Uncharacterized protein OS=Sus scrofa OX=9823 PE=3 SV=1	0.6	0.00705099	0.044261
	A0A481C0L2	Dehydrogenase/reductase SDR family member 11 OS=Sus scrofa OX=9823 PE=3 SV=1	0.6	0.00844867	0.0489763
	A0A480JRT9	26S proteasome non-ATPase regulatory subunit 2 OS=Sus scrofa OX=9823 PE=3 SV=1	0.59	9.1781e-05	0.0069654
	A0A5G2QLT5	CMP-N-acetylneuraminic acid synthase OS=Sus scrofa OX=9823 GN=CMAS PE=1 SV=1	0.59	0.000442169	0.0115342
	A0A4X1UH04	Uncharacterized protein OS=Sus scrofa OX=9823 GN=PARD6B PE=3 SV=1	0.59	0.000510835	0.0124179
	A0A4X1VBU6	Uncharacterized protein OS=Sus scrofa OX=9823 GN=PLS3 PE=4 SV=1	0.59	0.000648118	0.01366
	F1S5H4	Coiled-coil domain containing 186 OS=Sus scrofa OX=9823 GN=CCDC186 PE=4 SV=3	0.59	0.000988575	0.0165023
	A0A4X1W905	Uncharacterized protein OS=Sus scrofa OX=9823 PE=3 SV=1	0.59	0.00123375	0.0177203
	A0A4X1UI20	Longin domain-containing protein OS=Sus scrofa OX=9823 PE=3 SV=1	0.59	0.00180365	0.0216014
	A0A287BPQ6	Cell division cycle 34, ubiqiutin conjugating enzyme OS=Sus scrofa OX=9823 GN=CDC34 PE=1 SV=1	0.59	0.00203872	0.0227257
	A0A5G2R3E4	Acyl-CoA dehydrogenase very long chain OS=Sus scrofa OX=9823 GN=ACADVL PE=1 SV=1	0.59	0.00322587	0.0288219
	A0A4X1W552	WD repeat-containing protein 44 OS=Sus scrofa OX=9823 GN=WDR44 PE=4 SV=1	0.59	0.00402402	0.0325774
	A0A4X1TVY4	Kinesin light chain OS=Sus scrofa OX=9823 GN=KLC1 PE=3 SV=1	0.59	0.00450897	0.0343509
	A0A287AFU6	Mitogen-activated protein kinase kinase kinase kinase 4 OS=Sus scrofa OX=9823 GN=MAP4K4 PE=4 SV=1	0.58	0.00161071	0.0202125
	P80895	Protein-L-isoaspartate(D-aspartate) O-methyltransferase OS=Sus scrofa OX=9823 GN=PCMT1 PE=1 SV=3	0.58	0.00449454	0.0343509
	A0A287AK42	Phosducin like 3 OS=Sus scrofa OX=9823 GN=PDCL3 PE=1 SV=1	0.58	0.00617267	0.0411928
	F1S409	SEC23 interacting protein OS=Sus scrofa OX=9823 GN=SEC23IP PE=1 SV=4	0.57	1.94059e-05	0.0049903
	A0A287B0R3	CAP-Gly domain-containing linker protein 1 isoform b OS=Sus scrofa OX=9823 PE=4 SV=1	0.57	0.000213743	0.00799301
	A0A4X1UMN4	PL48 domain-containing protein OS=Sus scrofa OX=9823 GN=RIPOR1 PE=3 SV=1	0.57	0.00272622	0.0264066
	A0A4X1TGU9	Eukaryotic translation initiation factor 3 subunit E OS=Sus scrofa OX=9823 GN=EIF3E PE=3 SV=1	0.57	0.00644596	0.0422705
	A0A4X1UTL1	Uncharacterized protein OS=Sus scrofa OX=9823 GN=UFD1 PE=3 SV=1	0.57	0.00775508	0.0468912
	F1SU59	Annexin OS=Sus scrofa OX=9823 GN=ANXA7 PE=1 SV=4	0.57	0.00853383	0.0493629
	A7TX82	COP9 signalosome complex subunit 2 OS=Sus scrofa OX=9823 GN=COPS2 PE=1 SV=1	0.56	2.32083e-05	0.00505119
	I3LVL1	UBC core domain-containing protein OS=Sus scrofa OX=9823 GN=LOC102160336 PE=3 SV=3	0.56	0.000171857	0.00716197
	F1S105	Ubiquitin-conjugating enzyme E2 D3 isoform 1 OS=Sus scrofa OX=9823 GN=UBE2D3 PE=3 SV=3	0.56	0.000394189	0.0110366
	A0A4X1VN31	Uncharacterized protein OS=Sus scrofa OX=9823 PE=3 SV=1	0.56	0.000954636	0.0163357
	A0A481BFK7	Myotubularin-related protein 10 OS=Sus scrofa OX=9823 PE=3 SV=1	0.56	0.00114351	0.0173031
	F2Z5K4	Ras homolog family member C OS=Sus scrofa OX=9823 GN=RHOC PE=1 SV=2	0.56	0.00121838	0.0176058
	F1SSG3	Coronin OS=Sus scrofa OX=9823 GN=CORO2A PE=1 SV=2	0.56	0.00152662	0.0195266
	A0A286ZI89	VPS50 subunit of EARP/GARPII complex OS=Sus scrofa OX=9823 GN=VPS50 PE=4 SV=2	0.56	0.0019256	0.0220794
	F1SFH7	Uncharacterized protein OS=Sus scrofa OX=9823 GN=LPP PE=1 SV=4	0.56	0.00209873	0.0230093
	Q684M6	Hsp90 chaperone protein kinase-targeting subunit OS=Sus scrofa OX=9823 GN=CDC37 PE=1 SV=1	0.56	0.00217035	0.0234639
	F1S0V3	Annexin OS=Sus scrofa OX=9823 GN=ANXA6 PE=1 SV=4	0.56	0.00274857	0.0265155
	F1SB63	CCT-alpha OS=Sus scrofa OX=9823 GN=TCP1 PE=1 SV=2	0.56	0.00464434	0.0347924
	A0A4X1UJ40	Uncharacterized protein OS=Sus scrofa OX=9823 GN=IQGAP1 PE=4 SV=1	0.56	0.00729596	0.0452708
	A0A287AVR0	Eukaryotic translation initiation factor 3 subunit C OS=Sus scrofa OX=9823 GN=LOC110260088 PE=3 SV=1	0.55	0.000546732	0.0128293
	A0A287BMD4	DNA-directed RNA polymerase II subunit E OS=Sus scrofa OX=9823 GN=POLR2E PE=3 SV=2	0.55	0.000603364	0.0132866
	A0A480K353	Cullin-1 OS=Sus scrofa OX=9823 GN=CUL1 PE=1 SV=1	0.55	0.00105713	0.0169603
	A0A4X1TIP6	Serine/threonine-protein phosphatase 2A activator OS=Sus scrofa OX=9823 PE=3 SV=1	0.55	0.00198181	0.0224763
	A0A287BEH6	PDZ and LIM domain 7 OS=Sus scrofa OX=9823 GN=PDLIM7 PE=1 SV=1	0.55	0.00287326	0.0272026
	A0A4X1WBL9	T-complex protein 1 subunit delta OS=Sus scrofa OX=9823 GN=CCT4 PE=3 SV=1	0.55	0.0029425	0.0275905
	A0A481DMC0	CCT-theta OS=Sus scrofa OX=9823 PE=3 SV=1	0.55	0.00370137	0.0309888
	F1RKV7	Cytokine receptor like factor 3 OS=Sus scrofa OX=9823 GN=CRLF3 PE=1 SV=4	0.55	0.00391448	0.0320697
	A0A5G2QGD8	Glycine C-acetyltransferase OS=Sus scrofa OX=9823 GN=GCAT PE=1 SV=1	0.55	0.00432137	0.033673
	A0A480LLJ8	N-myc downstream-regulated gene 3 protein OS=Sus scrofa OX=9823 PE=3 SV=1	0.55	0.00779801	0.0470203
	A0A4X1V7Q1	Uncharacterized protein OS=Sus scrofa OX=9823 GN=ECPAS PE=4 SV=1	0.54	0.000657375	0.0137334
	A0A4X1WBQ9	Coatomer subunit zeta OS=Sus scrofa OX=9823 GN=COPZ1 PE=3 SV=1	0.54	0.000800155	0.0151523
	C5H0C6	Ubiquitin thioesterase OS=Sus scrofa OX=9823 GN=OTUB1 PE=1 SV=1	0.54	0.00107256	0.0169774
	F1RQU0	NFKB inhibitor epsilon OS=Sus scrofa OX=9823 GN=NFKBIE PE=4 SV=3	0.54	0.001284	0.0181334
	A0A4X1TYS6	Elongation factor 1-alpha OS=Sus scrofa OX=9823 GN=EEF1A1 PE=3 SV=1	0.54	0.00189097	0.0220354
	A0A4X1T434	Protein kinase domain-containing protein OS=Sus scrofa OX=9823 GN=STRADA PE=4 SV=1	0.54	0.00244768	0.0251149
	A0A4X1VVX7	Adenylyl cyclase-associated protein OS=Sus scrofa OX=9823 GN=CAP1 PE=3 SV=1	0.54	0.00247895	0.0252467
	A0A480JMC3	Caseinolytic peptidase B protein homolog isoform X2 OS=Sus scrofa OX=9823 PE=4 SV=1	0.54	0.00394864	0.0322404
	F1SAH0	E3 ubiquitin-protein ligase CBL OS=Sus scrofa OX=9823 GN=CBL PE=1 SV=2	0.54	0.00643413	0.0422705
	A0A480TQY6	Phosphatidylinositol-3,4,5-trisphosphate 5-phosphatase OS=Sus scrofa OX=9823 PE=3 SV=1	0.54	0.00698427	0.0440158
	A0A286ZK88	Dynactin subunit 5 OS=Sus scrofa OX=9823 GN=DCTN5 PE=1 SV=1	0.53	0.000148899	0.0069654
	A0A286ZY37	Glutamine amidotransferase OS=Sus scrofa OX=9823 GN=GMPS PE=1 SV=1	0.53	0.000146663	0.0069654
	A0A481AHX2	T-complex protein 1 subunit eta OS=Sus scrofa OX=9823 PE=3 SV=1	0.53	0.000369989	0.0106676
	A0A287BHZ9	Calcium/calmodulin dependent protein kinase I OS=Sus scrofa OX=9823 GN=CAMK1 PE=1 SV=2	0.53	0.00106824	0.0169603
	A0A480LEG9	Programmed cell death 10 OS=Sus scrofa OX=9823 GN=PDCD10 PE=1 SV=1	0.53	0.00139155	0.0186333
	I3L5Z9	Zinc finger NFX1-type containing 1 OS=Sus scrofa OX=9823 GN=ZNFX1 PE=1 SV=2	0.53	0.00206139	0.0228114
	A0A4X1W744	Uncharacterized protein OS=Sus scrofa OX=9823 PE=3 SV=1	0.53	0.00379842	0.0315016
	F1SJE2	Uncharacterized protein OS=Sus scrofa OX=9823 GN=TJP2 PE=1 SV=3	0.53	0.00522978	0.0373739
	A0A480YXA1	Filamin-B isoform 2 OS=Sus scrofa OX=9823 PE=3 SV=1	0.52	0.000269892	0.0091509
	A0A480JIP6	Leucyl-tRNA synthetase OS=Sus scrofa OX=9823 PE=3 SV=1	0.52	0.000501	0.0122746
	A0A4X1UKC2	UBC core domain-containing protein OS=Sus scrofa OX=9823 GN=UBE2V1 PE=4 SV=1	0.52	0.000669807	0.0138734
	F1S2E2	Annexin OS=Sus scrofa OX=9823 GN=ANXA11 PE=1 SV=2	0.52	0.000903878	0.0158831
	A0A287AWW1	Septin-8 OS=Sus scrofa OX=9823 GN=SEPTIN8 PE=1 SV=2	0.52	0.00134579	0.0182642
	A0A4X1VMQ4	CULLIN_2 domain-containing protein OS=Sus scrofa OX=9823 GN=CUL5 PE=3 SV=1	0.52	0.00191831	0.0220794
	A0A4X1SKU8	Proteasome inhibitor PI31 subunit OS=Sus scrofa OX=9823 GN=PSMF1 PE=3 SV=1	0.52	0.00360974	0.0308933
	A0A287B4X2	N-alpha-acetyltransferase 15, NatA auxiliary subunit OS=Sus scrofa OX=9823 GN=NAA15 PE=1 SV=2	0.52	0.00497627	0.0361659
	A0A287ATU4	Transportin 1 OS=Sus scrofa OX=9823 GN=TNPO1 PE=1 SV=1	0.51	0.000149386	0.0069654
	F1SKF9	Dynactin subunit 2 OS=Sus scrofa OX=9823 GN=DCTN2 PE=1 SV=3	0.51	0.00052989	0.0126067
	A0A480UYR5	Baculoviral IAP repeat-containing protein 6 isoform X12 OS=Sus scrofa OX=9823 PE=4 SV=1	0.51	0.000966533	0.0163614
	A0A287A8B6	PHD finger protein 1 OS=Sus scrofa OX=9823 GN=PHF1 PE=3 SV=1	0.51	0.00115324	0.0173437
	A0A5G2R7M4	Galectin OS=Sus scrofa OX=9823 GN=LGALS3 PE=1 SV=1	0.51	0.00161989	0.020229
	F1SRR3	WD repeat-containing protein 89 OS=Sus scrofa OX=9823 GN=WDR89 PE=4 SV=1	0.51	0.00216323	0.0234639
	A0A4X1V3Y3	MIF4G domain-containing protein OS=Sus scrofa OX=9823 PE=4 SV=1	0.51	0.00334856	0.0295105
	A0A4X1WBW6	DUF3730 domain-containing protein OS=Sus scrofa OX=9823 GN=FOCAD PE=4 SV=1	0.51	0.00507875	0.0367431
	A0A480WZ42	CCR4-NOT transcription complex subunit 10 OS=Sus scrofa OX=9823 PE=3 SV=1	0.51	0.00640197	0.0422207
	A0A0B8RSA4	Serpin peptidase inhibitor, clade B (Ovalbumin), member 8 OS=Sus scrofa domesticus OX=9825 GN=SERPINB8 PE=3 SV=1	0.51	0.0064958	0.042367
	A0A4X1T833	PX domain-containing protein OS=Sus scrofa OX=9823 GN=SNX6 PE=3 SV=1	0.5	9.36942e-06	0.00381766
	Q9GKQ9	Mothers against decapentaplegic homolog 4 OS=Sus scrofa OX=9823 GN=SMAD4 PE=2 SV=1	0.5	0.000316988	0.00994116
	A0A4X1T8X5	RNA helicase OS=Sus scrofa OX=9823 PE=4 SV=1	0.5	0.000624677	0.013508
	A0A480KNJ7	Programmed cell death 6-interacting protein isoform 1 OS=Sus scrofa OX=9823 PE=4 SV=1	0.5	0.00148632	0.0192324
	A0A4X1URD8	Uncharacterized protein OS=Sus scrofa OX=9823 PE=4 SV=1	0.5	0.00322129	0.0288219
	A0A286ZV11	DUF4939 domain-containing protein OS=Sus scrofa OX=9823 GN=LOC110257712 PE=4 SV=1	0.5	0.003376	0.0297134
	A0A4X1TSN2	Uncharacterized protein OS=Sus scrofa OX=9823 GN=HADHB PE=3 SV=1	0.5	0.00340777	0.029908
	A0A4X1SM65	ATP-dependent RNA helicase DHX29 OS=Sus scrofa OX=9823 GN=DHX29 PE=3 SV=1	0.5	0.00557667	0.0387953
	A0A4X1UAF6	Oxysterol-binding protein OS=Sus scrofa OX=9823 PE=3 SV=1	0.49	0.000194885	0.0075486
	F1RPW9	Elongation factor 1-gamma OS=Sus scrofa OX=9823 GN=EEF1G PE=4 SV=3	0.49	0.000203992	0.00773382
	A0A0B8RT59	Cullin-associated and neddylation-dissociated 1 OS=Sus scrofa domesticus OX=9825 GN=CAND1 PE=3 SV=1	0.49	0.000516869	0.0124473
	K9J6M4	E3 ubiquitin-protein ligase UBR4 OS=Sus scrofa OX=9823 GN=UBR4 PE=2 SV=1	0.49	0.000811349	0.0152188
	A0A287BSZ9	Dynein light intermediate chain OS=Sus scrofa OX=9823 GN=DYNC1LI2 PE=1 SV=1	0.49	0.000864305	0.015553
	F2Z4Y1	Tyrosine 3-monooxygenase/tryptophan 5-monooxygenase activation protein eta OS=Sus scrofa OX=9823 GN=YWHAH PE=1 SV=1	0.49	0.00116241	0.0174281
	A0A4X1U8E4	Sorting nexin-2 OS=Sus scrofa OX=9823 GN=SNX2 PE=3 SV=1	0.49	0.00119197	0.0175751
	A0A480KBZ1	C-Jun-amino-terminal kinase-interacting protein 4 isoform X1 OS=Sus scrofa OX=9823 GN=SPAG9 PE=1 SV=1	0.49	0.00153051	0.0195359
	F1RRI4	Sjoegren syndrome/scleroderma autoantigen 1 isoform 1 OS=Sus scrofa OX=9823 GN=ZNRD2 PE=1 SV=1	0.49	0.00232282	0.0243623
	F2Z4Z1	Uncharacterized protein OS=Sus scrofa OX=9823 GN=YWHAG PE=1 SV=1	0.49	0.0025624	0.0255278
	A0A480KDK7	Uridine-cytidine kinase (Fragment) OS=Sus scrofa OX=9823 PE=3 SV=1	0.49	0.00379376	0.031482
	A0A4X1VBQ1	PseudoU_synth_2 domain-containing protein OS=Sus scrofa OX=9823 GN=RPUSD4 PE=4 SV=1	0.49	0.00455453	0.0345474
	A0A4X1VYL9	Foie-gras_1 domain-containing protein OS=Sus scrofa OX=9823 GN=TRAPPC11 PE=4 SV=1	0.49	0.00456976	0.0345699
	Q06AB2	E2 ubiquitin-conjugating enzyme OS=Sus scrofa OX=9823 PE=2 SV=1	0.49	0.00458609	0.034607
	A0A480E6Y3	Connector enhancer of kinase suppressor of ras 1 isoform 1 OS=Sus scrofa OX=9823 PE=3 SV=1	0.49	0.00681909	0.043388
	F1RGL8	Rabaptin, RAB GTPase binding effector protein 1 OS=Sus scrofa OX=9823 GN=RABEP1 PE=3 SV=4	0.49	0.00772153	0.0468129
	A0A4X1SU27	Uncharacterized protein OS=Sus scrofa OX=9823 GN=DRG2 PE=4 SV=1	0.48	0.000327137	0.0101266
	F1SFX1	UEV domain-containing protein OS=Sus scrofa OX=9823 GN=UEVLD PE=4 SV=4	0.48	0.000421679	0.0113002
	I3L5B2	40S ribosomal protein S7 OS=Sus scrofa OX=9823 GN=RPS7 PE=1 SV=3	0.48	0.00177378	0.0213722
	A0A0B8S042	Nitric oxide synthase-interacting protein OS=Sus scrofa domesticus OX=9825 GN=NOSIP PE=3 SV=1	0.48	0.00423064	0.0333898
	A0A4X1SGH6	FGE-sulfatase domain-containing protein OS=Sus scrofa OX=9823 PE=3 SV=1	0.48	0.00451041	0.0343509
	I3LVD3	AVL9 cell migration associated OS=Sus scrofa OX=9823 GN=AVL9 PE=4 SV=2	0.48	0.00833798	0.048635
	A0A480ITE0	Diacylglycerol kinase OS=Sus scrofa OX=9823 PE=3 SV=1	0.48	0.00866627	0.0498453
	A0A287AY04	Non-specific serine/threonine protein kinase OS=Sus scrofa OX=9823 GN=CDC42BPB PE=1 SV=1	0.47	6.12528e-05	0.0069654
	A0A480LB97	Sorting nexin-1 OS=Sus scrofa OX=9823 GN=SNX1 PE=1 SV=1	0.47	0.000182817	0.00734391
	A0A4X1UWA4	BSD domain-containing protein OS=Sus scrofa OX=9823 GN=SYAP1 PE=4 SV=1	0.47	0.000193623	0.00752094
	A0A4X1SRI0	AH domain-containing protein OS=Sus scrofa OX=9823 GN=ARFIP1 PE=4 SV=1	0.47	0.000202827	0.00772155
	A0A4X1VZD8	Uncharacterized protein OS=Sus scrofa OX=9823 GN=FHL2 PE=4 SV=1	0.47	0.00177248	0.021369
	A0A287A6X0	DnaJ heat shock protein family (Hsp40) member B1 OS=Sus scrofa OX=9823 GN=DNAJB1 PE=1 SV=2	0.47	0.00187196	0.0218883
	A0A480IHR8	Septin-9 OS=Sus scrofa OX=9823 PE=3 SV=1	0.47	0.00246175	0.0252403
	A0A481CQA8	Eukaryotic translation initiation factor 3 subunit L OS=Sus scrofa OX=9823 GN=EIF3L PE=3 SV=1	0.47	0.00279415	0.0267282
	A0A4X1TPL1	Uncharacterized protein OS=Sus scrofa OX=9823 GN=RHPN2 PE=4 SV=1	0.46	0.000612885	0.0133816
	A0A287AKV0	SEC31 homolog A, COPII coat complex component OS=Sus scrofa OX=9823 GN=SEC31A PE=1 SV=1	0.46	0.00124691	0.0177911
	A0A4X1UXG0	PB1 domain-containing protein OS=Sus scrofa OX=9823 GN=TFG PE=4 SV=1	0.46	0.00127674	0.0181065
	A0A4X1TE01	Uncharacterized protein OS=Sus scrofa OX=9823 GN=ANKMY2 PE=4 SV=1	0.46	0.00162787	0.0203003
	F1S4P6	Eukaryotic translation initiation factor 3 subunit A OS=Sus scrofa OX=9823 GN=EIF3A PE=1 SV=2	0.46	0.00181231	0.0216014
	A0A481AFV4	Tubulin-folding cofactor E OS=Sus scrofa OX=9823 PE=3 SV=1	0.46	0.00282853	0.0269207
	A0A286ZSZ5	Oxysterol-binding protein OS=Sus scrofa OX=9823 GN=OSBPL9 PE=1 SV=2	0.46	0.00407603	0.032722
	A0A480N174	Protein furry homolog-like isoform X5 OS=Sus scrofa OX=9823 PE=4 SV=1	0.46	0.00407453	0.032722
	I3L9V2	Synaptic vesicle membrane protein VAT-1 homolog OS=Sus scrofa OX=9823 GN=VAT1 PE=1 SV=1	0.46	0.00472734	0.0351199
	A0A4X1WCH1	Uncharacterized protein OS=Sus scrofa OX=9823 GN=CAAP1 PE=3 SV=1	0.45	2.8484e-06	0.00193239
	I3LEF1	eIF-2B GDP-GTP exchange factor subunit epsilon OS=Sus scrofa OX=9823 GN=EIF2B5 PE=1 SV=3	0.45	8.14211e-06	0.00352553
	A0A480V6I4	Proteasome activator complex subunit 2 OS=Sus scrofa OX=9823 PE=3 SV=1	0.45	0.000330894	0.0101394
	A0A4X1WBE7	Uncharacterized protein OS=Sus scrofa OX=9823 GN=HOOK1 PE=4 SV=1	0.45	0.000698758	0.013971
	F2Z5M9	Signal recognition particle 54 kDa protein OS=Sus scrofa OX=9823 GN=SRP54 PE=1 SV=1	0.45	0.000808308	0.0152188
	A0A0B8RTU0	CCR4-NOT transcription complex, subunit 1 OS=Sus scrofa domesticus OX=9825 GN=CNOT1 PE=4 SV=1	0.45	0.00112741	0.017221
	A0A287A0H1	Uridine phosphorylase OS=Sus scrofa OX=9823 GN=UPP1 PE=1 SV=1	0.45	0.00128281	0.0181334
	F1S662	Laminin subunit gamma 2 OS=Sus scrofa OX=9823 GN=LAMC2 PE=4 SV=2	0.45	0.00258308	0.0256407
	A0A4X1UNL5	Uncharacterized protein OS=Sus scrofa OX=9823 PE=3 SV=1	0.45	0.00551233	0.0385629
	A0A4X1TB70	Uncharacterized protein OS=Sus scrofa OX=9823 GN=DCTN4 PE=4 SV=1	0.44	0.000170821	0.00716197
	F1RMD6	Vacuolar protein-sorting-associated protein 36 OS=Sus scrofa OX=9823 GN=VPS36 PE=1 SV=3	0.44	0.000184519	0.0073691
	A0A0B8RTV8	Caspase 3, apoptosis-related cysteine peptidase OS=Sus scrofa domesticus OX=9825 GN=CASP3 PE=3 SV=1	0.44	0.000693545	0.013971
	A0A480K104	ATP-dependent 6-phosphofructokinase OS=Sus scrofa OX=9823 PE=3 SV=1	0.44	0.000823167	0.0153148
	A0A4X1SPZ7	AH domain-containing protein OS=Sus scrofa OX=9823 GN=ARFIP1 PE=4 SV=1	0.44	0.001075	0.0169774
	A0A5K1VIR8	Serine/threonine kinase 38 like protein OS=Sus scrofa OX=9823 GN=STK38L PE=2 SV=1	0.44	0.00210143	0.0230273
	F1RR89	Arginine--tRNA ligase, cytoplasmic OS=Sus scrofa OX=9823 GN=RARS1 PE=1 SV=3	0.44	0.00256087	0.0255194
	M3TYW5	Glutaminyl-tRNA synthetase OS=Sus scrofa OX=9823 GN=QARS1 PE=2 SV=1	0.44	0.00308819	0.0281982
	A0A287B5T6	Peptidylprolyl isomerase OS=Sus scrofa OX=9823 GN=FKBP11 PE=1 SV=2	0.43	5.42255e-05	0.00677021
	A0A5G2RAE1	RNA helicase OS=Sus scrofa OX=9823 GN=DDX46 PE=1 SV=1	0.43	0.00013252	0.0069654
	A0A4X1U2H3	Coatomer subunit gamma OS=Sus scrofa OX=9823 GN=COPG1 PE=3 SV=1	0.43	0.000671399	0.0138924
	A0A480L6G7	Vacuolar protein sorting-associated protein 53 homolog OS=Sus scrofa OX=9823 GN=VPS53 PE=1 SV=1	0.43	0.00107845	0.0169774
	A0A0B8RVZ1	Cullin 4B OS=Sus scrofa domesticus OX=9825 GN=CUL4B PE=3 SV=1	0.43	0.00192864	0.0220794
	A0A4X1W6W5	Uncharacterized protein OS=Sus scrofa OX=9823 GN=TJP2 PE=4 SV=1	0.43	0.00201908	0.0226998
	E5F1H4	Signal transducer and activator of transcription OS=Sus scrofa OX=9823 GN=STAT6 PE=2 SV=1	0.43	0.00307572	0.0281115
	A0A4X1TS76	Glutamyl-tRNA synthetase OS=Sus scrofa OX=9823 GN=EPRS1 PE=3 SV=1	0.43	0.00607528	0.040728
	A0A480VBT8	Uncharacterized protein KIAA0754 OS=Sus scrofa OX=9823 PE=4 SV=1	0.42	0.000106292	0.0069654
	B9TSR5	Valyl-tRNA synthetase OS=Sus scrofa OX=9823 GN=VARS PE=2 SV=1	0.42	0.000446714	0.0115342
	A0A4X1UZE3	Anamorsin OS=Sus scrofa OX=9823 GN=CIAPIN1 PE=3 SV=1	0.42	0.000457351	0.0115807
	A0A4X1V8N7	Uncharacterized protein OS=Sus scrofa OX=9823 PE=3 SV=1	0.42	0.00134801	0.0182763
	F1SMC0	Adenylyl cyclase-associated protein OS=Sus scrofa OX=9823 GN=CAP1 PE=1 SV=3	0.42	0.00162131	0.0202406
	A0A287A7Q7	Eukaryotic translation initiation factor 5 OS=Sus scrofa OX=9823 GN=EIF5 PE=3 SV=1	0.42	0.00350707	0.0304224
	A0A286ZPB3	CCR4-NOT transcription complex subunit 2 OS=Sus scrofa OX=9823 GN=CNOT2 PE=3 SV=1	0.42	0.00380734	0.0315057
	F1S982	Coatomer subunit beta OS=Sus scrofa OX=9823 GN=COPB1 PE=1 SV=3	0.42	0.00386317	0.0317759
	A0A4X1VDC5	Thioredoxin domain-containing protein OS=Sus scrofa OX=9823 PE=3 SV=1	0.42	0.00461202	0.034607
	M3VK37	Cytochrome P450, family 2, subfamily S, polypeptide 1 OS=Sus scrofa OX=9823 GN=CYP2S1 PE=2 SV=1	0.42	0.00675575	0.0431786
	A0A4X1SSP8	E3 ubiquitin-protein ligase RNF8 OS=Sus scrofa OX=9823 GN=RNF8 PE=3 SV=1	0.42	0.00784143	0.0471575
	A0A4X1VTP7	Importin subunit alpha OS=Sus scrofa OX=9823 GN=KPNA6 PE=3 SV=1	0.41	0.000100783	0.0069654
	A0A4X1TQD7	Isoleucyl-tRNA synthetase OS=Sus scrofa OX=9823 GN=IARS1 PE=3 SV=1	0.41	0.0002412	0.00861263
	A0A4X1TI09	Uncharacterized protein OS=Sus scrofa OX=9823 GN=BBS4 PE=3 SV=1	0.41	0.000349565	0.0104147
	I3LU36	Ubiquitin specific peptidase 25 OS=Sus scrofa OX=9823 GN=USP25 PE=4 SV=3	0.41	0.000640739	0.0136493
	A0A4X1UR69	GOLD domain-containing protein OS=Sus scrofa OX=9823 PE=3 SV=1	0.41	0.000987985	0.0165023
	F1RGC9	26S proteasome non-ATPase regulatory subunit 13 OS=Sus scrofa OX=9823 GN=PSMD13 PE=1 SV=1	0.41	0.00118616	0.017558
	A0A287B8P5	LIM domain kinase 2 OS=Sus scrofa OX=9823 GN=LIMK2 PE=3 SV=1	0.41	0.00305371	0.0280978
	A0A4X1VUH7	Xpo1 domain-containing protein OS=Sus scrofa OX=9823 GN=TNPO3 PE=4 SV=1	0.41	0.00309441	0.0282106
	A0A0B8S006	Structural maintenance of chromosomes 6 OS=Sus scrofa domesticus OX=9825 GN=SMC6 PE=4 SV=1	0.41	0.00378554	0.0314455
	A0A4X1TXF7	Aminoacyl tRNA synthase complex-interacting multifunctional protein 2 OS=Sus scrofa OX=9823 GN=AIMP2 PE=4 SV=1	0.41	0.00482213	0.0355589
	A0A4X1WBG8	Importin N-terminal domain-containing protein OS=Sus scrofa OX=9823 GN=XPO1 PE=3 SV=1	0.41	0.0048529	0.0357045
	A0A4X1TSV7	Polyadenylate-binding protein OS=Sus scrofa OX=9823 GN=PABPC1 PE=3 SV=1	0.41	0.0058558	0.0397883
	A0A4X1W347	Uncharacterized protein OS=Sus scrofa OX=9823 GN=ARHGAP35 PE=4 SV=1	0.41	0.0062295	0.0413507
	A0A5G2QBZ0	DR1 associated protein 1 OS=Sus scrofa OX=9823 GN=DRAP1 PE=1 SV=1	0.41	0.00651752	0.042367
	K7GSM4	ADP ribosylation factor guanine nucleotide exchange factor 1 OS=Sus scrofa OX=9823 GN=ARFGEF1 PE=1 SV=3	0.4	2.46942e-06	0.00181392
	A0A480ITF4	Cytoplasmic dynein 1 heavy chain 1 OS=Sus scrofa OX=9823 PE=3 SV=1	0.4	0.000103778	0.0069654
	I3LUZ1	Uncharacterized protein OS=Sus scrofa OX=9823 GN=CPNE1 PE=1 SV=1	0.4	0.000167505	0.00716197
	A0A480K625	Plastin-1 OS=Sus scrofa OX=9823 PE=4 SV=1	0.4	0.000317484	0.00994116
	F2Z5G5	Actin related protein 1A OS=Sus scrofa OX=9823 GN=ACTR1A PE=1 SV=2	0.4	0.000555303	0.0129713
	A0A480TMI2	Vacuolar protein sorting-associated protein 51 homolog OS=Sus scrofa OX=9823 PE=3 SV=1	0.4	0.000812165	0.0152188
	A0A0B8RSX6	Filamin A, alpha OS=Sus scrofa domesticus OX=9825 GN=FLNA PE=3 SV=1	0.4	0.00109945	0.0170793
	A0A480RHY5	Formin-like protein 2 isoform X5 OS=Sus scrofa OX=9823 PE=3 SV=1	0.4	0.00122191	0.0176115
	A0A4X1UC59	Transmembrane protein 230 OS=Sus scrofa OX=9823 GN=TMEM230 PE=3 SV=1	0.4	0.00124165	0.0177911
	A0A4X1UHQ2	Methionine aminopeptidase OS=Sus scrofa OX=9823 GN=METAP1 PE=3 SV=1	0.4	0.00250905	0.0252709
	A0A287ACI5	Protein DPCD OS=Sus scrofa OX=9823 PE=3 SV=1	0.4	0.00261446	0.0257842
	F1RJX8	Coatomer subunit alpha OS=Sus scrofa OX=9823 GN=COPA PE=1 SV=1	0.4	0.00378507	0.0314455
	A0A480QPE7	40S ribosomal protein S12 OS=Sus scrofa OX=9823 PE=3 SV=1	0.39	7.21876e-05	0.0069654
	A0A4X1T2S3	Uncharacterized protein OS=Sus scrofa OX=9823 GN=HEATR5B PE=3 SV=1	0.39	0.000122791	0.0069654
	F1RP05	DnaJ heat shock protein family (Hsp40) member A2 OS=Sus scrofa OX=9823 GN=DNAJA2 PE=1 SV=1	0.39	0.000513971	0.0124439
	A0A287AG32	E3 ubiquitin-protein ligase OS=Sus scrofa OX=9823 GN=ITCH PE=4 SV=1	0.39	0.000920622	0.015948
	A0A480WXL1	26S proteasome non-ATPase regulatory subunit 5 OS=Sus scrofa OX=9823 PE=4 SV=1	0.39	0.000927372	0.0160283
	A0A480UCV4	Leucine zipper transcription factor-like protein 1 OS=Sus scrofa OX=9823 PE=3 SV=1	0.39	0.00103209	0.0169603
	A0A4X1VX13	RanGAP1_C domain-containing protein OS=Sus scrofa OX=9823 GN=RANGAP1 PE=4 SV=1	0.39	0.00106953	0.0169603
	I3LEX0	40S ribosomal protein S9 OS=Sus scrofa OX=9823 GN=RPS9 PE=1 SV=3	0.39	0.00130125	0.0181755
	I3LJ87	40S ribosomal protein S2 OS=Sus scrofa OX=9823 GN=RPS2 PE=1 SV=3	0.39	0.00144754	0.0190588
	A0A287BP50	Thioredoxin like 1 OS=Sus scrofa OX=9823 GN=TXNL1 PE=1 SV=1	0.39	0.00446249	0.0342919
	M3V862	Core-binding factor subunit beta OS=Sus scrofa OX=9823 GN=CBFB PE=2 SV=1	0.38	0.000203293	0.00772155
	A0A4X1VRZ9	RWD domain-containing protein OS=Sus scrofa OX=9823 GN=RWDD4 PE=4 SV=1	0.38	0.00108986	0.0170462
	F1SDJ8	Glutaredoxin 3 OS=Sus scrofa OX=9823 GN=GLRX3 PE=1 SV=2	0.38	0.00110769	0.0171042
	A0A287AKW7	Elongator complex protein 1 OS=Sus scrofa OX=9823 GN=ELP1 PE=1 SV=2	0.38	0.00349661	0.0303509
	A0A287AEH0	Proteasome 26S subunit, non-ATPase 7 OS=Sus scrofa OX=9823 GN=PSMD7 PE=1 SV=1	0.38	0.00378659	0.0314479
	A0A480R111	Golgi-specific brefeldin A-resistance guanine nucleotide exchange factor 1 isoform 3 OS=Sus scrofa OX=9823 PE=4 SV=1	0.38	0.0052614	0.0375137
	K9IVC2	BAG cochaperone 5 OS=Sus scrofa OX=9823 GN=BAG5 PE=1 SV=1	0.38	0.00554064	0.0386886
	A0A4X1T1G5	Exonuclease domain-containing protein OS=Sus scrofa OX=9823 GN=REXO2 PE=3 SV=1	0.38	0.00670603	0.0431155
	F1SDF8	BolA family member 1 OS=Sus scrofa OX=9823 GN=BOLA1 PE=3 SV=2	0.38	0.00710275	0.0444651
	A0A4X1TUX6	KRAP_IP3R_bind domain-containing protein OS=Sus scrofa OX=9823 GN=ITPRID2 PE=4 SV=1	0.37	6.19736e-05	0.0069654
	I3LBY0	Coatomer subunit delta OS=Sus scrofa OX=9823 GN=ARCN1 PE=1 SV=3	0.37	0.000232818	0.00850672
	A0A0B8S0C0	Adaptor-related protein complex 3, sigma 1 subunit OS=Sus scrofa domesticus OX=9825 GN=AP3S1 PE=3 SV=1	0.37	0.00150679	0.0194117
	A0A480YVW7	Cyclin-G-associated kinase isoform 1 OS=Sus scrofa OX=9823 PE=4 SV=1	0.37	0.0020708	0.0228371
	A0A5G2QFP8	Isoprenylcysteine carboxyl methyltransferase OS=Sus scrofa OX=9823 GN=ICMT PE=1 SV=1	0.37	0.00332285	0.0293821
	A0A5G2QIS7	Rho-associated protein kinase OS=Sus scrofa OX=9823 GN=ROCK1 PE=1 SV=1	0.37	0.00410281	0.0328665
	A0A4X1V9N4	Protein-synthesizing GTPase OS=Sus scrofa OX=9823 GN=EIF2S3 PE=4 SV=1	0.37	0.00435599	0.0338146
	A0A4X1VTQ7	Uncharacterized protein OS=Sus scrofa OX=9823 PE=4 SV=1	0.37	0.00474836	0.0351998
	A0A4X1U5F3	Microsomal prostaglandin E synthase 2 OS=Sus scrofa OX=9823 PE=3 SV=1	0.37	0.00507431	0.0367431
	A0A4X1VI94	Uncharacterized protein OS=Sus scrofa OX=9823 GN=VTA1 PE=3 SV=1	0.37	0.00577619	0.0394363
	A0A480RNK8	Laminin subunit alpha-3 isoform 2 OS=Sus scrofa OX=9823 PE=4 SV=1	0.37	0.00654026	0.0424343
	A0A4X1UQF7	Uncharacterized protein OS=Sus scrofa OX=9823 PE=3 SV=1	0.36	8.21871e-05	0.0069654
	A0A4X1SKH3	UBR-type domain-containing protein OS=Sus scrofa OX=9823 GN=UBR7 PE=4 SV=1	0.36	0.00195596	0.0223
	A0A287B2X0	Copine 3 OS=Sus scrofa OX=9823 GN=CPNE3 PE=1 SV=1	0.36	0.0027009	0.0263246
	A0A4X1VNX1	26S proteasome regulatory subunit RPN11 OS=Sus scrofa OX=9823 GN=PSMD14 PE=4 SV=1	0.36	0.00288802	0.0272474
	A0A4X1UBG5	ATP-dependent RNA helicase DDX1 OS=Sus scrofa OX=9823 GN=DDX1 PE=3 SV=1	0.36	0.00345872	0.0301429
	A0A286ZV42	Epithelial splicing regulatory protein 1 OS=Sus scrofa OX=9823 GN=ESRP1 PE=3 SV=2	0.36	0.00414156	0.0329905
	A0A4X1UF30	Uncharacterized protein OS=Sus scrofa OX=9823 PE=3 SV=1	0.36	0.00533358	0.0378532
	A0A4X1SXQ5	Lysine--tRNA ligase OS=Sus scrofa OX=9823 GN=KARS1 PE=3 SV=1	0.36	0.00708244	0.0444245
	A0A287BA12	Vesicle-fusing ATPase OS=Sus scrofa OX=9823 GN=VPS4B PE=1 SV=1	0.35	0.000780142	0.014935
	A0A5G2RK54	SEC24 homolog C, COPII coat complex component OS=Sus scrofa OX=9823 GN=SEC24C PE=1 SV=1	0.35	0.00140108	0.0186648
	A0A480ERB4	Tyrosine-protein phosphatase non-receptor type OS=Sus scrofa OX=9823 GN=PTPN11 PE=1 SV=1	0.35	0.00168785	0.0207501
	A0A5S8KUV5	Phosphatidylinositol-3,4,5-trisphosphate 5-phosphatase OS=Sus scrofa OX=9823 GN=INPPL1 PE=3 SV=1	0.35	0.00223641	0.0238187
	A0A287B5Q5	Rho guanine nucleotide exchange factor 12 OS=Sus scrofa OX=9823 GN=ARHGEF12 PE=4 SV=2	0.35	0.00247896	0.0252467
	I3LPF1	Acyl-CoA binding domain containing 3 OS=Sus scrofa OX=9823 GN=ACBD3 PE=1 SV=2	0.35	0.00465256	0.0348413
	A0A4X1VCP8	UV excision repair protein RAD23 OS=Sus scrofa OX=9823 GN=RAD23B PE=3 SV=1	0.35	0.00528608	0.0376264
	A0A480VVU9	Ataxin-2 isoform 2 OS=Sus scrofa OX=9823 PE=3 SV=1	0.35	0.00622435	0.0413232
	A0A480TRH2	AP-1 complex subunit mu-2 isoform 2 OS=Sus scrofa OX=9823 PE=3 SV=1	0.35	0.00789089	0.0472615
	A0A4X1SH42	TRASH domain-containing protein OS=Sus scrofa OX=9823 GN=RPL24 PE=1 SV=1	0.34	0.000277364	0.00923086
	A0A4X1UZC2	Sorting nexin OS=Sus scrofa OX=9823 GN=SNX5 PE=3 SV=1	0.34	0.000311019	0.00981871
	A0A5G2R706	ANK_REP_REGION domain-containing protein OS=Sus scrofa OX=9823 GN=EIF4EBP3 PE=4 SV=1	0.34	0.00193124	0.0220794
	A0A287AYJ2	Annexin OS=Sus scrofa OX=9823 GN=ANXA4 PE=3 SV=1	0.34	0.00224866	0.0238187
	F1RWC5	Kinesin-like protein OS=Sus scrofa OX=9823 GN=KIF5B PE=1 SV=2	0.34	0.00239738	0.0248091
	A0A287BJR7	AP2-associated protein kinase 1 OS=Sus scrofa OX=9823 GN=AAK1 PE=4 SV=1	0.34	0.00251203	0.0252709
	A0A480VHU8	40S ribosomal protein S30 (Fragment) OS=Sus scrofa OX=9823 PE=3 SV=1	0.34	0.00488874	0.0358078
	A0A4X1U6J4	ENTH domain-containing protein OS=Sus scrofa OX=9823 GN=PICALM PE=3 SV=1	0.34	0.00793833	0.0474903
	F1RYS5	Septin OS=Sus scrofa OX=9823 GN=SEPTIN11 PE=1 SV=3	0.34	0.00836237	0.0486956
	A0A287AWH7	SEC24 homolog A, COPII coat complex component OS=Sus scrofa OX=9823 GN=SEC24A PE=1 SV=2	0.33	0.000615929	0.0133983
	Q32YV9	26S proteasome non-ATPase regulatory subunit 4 OS=Sus scrofa OX=9823 GN=PSMD4 PE=2 SV=1	0.33	0.000678268	0.013971
	M3UYX3	Hepatocyte growth factor-regulated tyrosine kinase substrate OS=Sus scrofa OX=9823 GN=HGS PE=2 SV=1	0.33	0.00117447	0.0175108
	A0A4X1UZS3	Phosphatidylinositol 3-kinase catalytic subunit type 3 OS=Sus scrofa OX=9823 PE=3 SV=1	0.33	0.00344717	0.0300868
	A0A480KRK1	Serine/threonine-protein kinase Nek7 OS=Sus scrofa OX=9823 PE=3 SV=1	0.33	0.00395769	0.0322818
	A0A5S6HA01	COP9 signalosome complex subunit 4 OS=Sus scrofa OX=9823 GN=COPS4 PE=1 SV=1	0.33	0.00399125	0.0324659
	A0A5G2R9E6	Importin subunit alpha OS=Sus scrofa OX=9823 GN=KPNA3 PE=1 SV=1	0.33	0.00429517	0.033673
	F1RQC8	Gem nuclear organelle associated protein 5 OS=Sus scrofa OX=9823 GN=GEMIN5 PE=4 SV=2	0.33	0.00848423	0.0491547
	A0A4X1W1R6	Staphylococcal nuclease domain-containing protein OS=Sus scrofa OX=9823 GN=SND1 PE=4 SV=1	0.32	0.000928876	0.0160476
	K9J4U9	Tyrosine-protein phosphatase non-receptor type 23 OS=Sus scrofa OX=9823 GN=PTPN23 PE=2 SV=1	0.32	0.00140172	0.0186648
	A0A4X1TNL7	USP domain-containing protein OS=Sus scrofa OX=9823 GN=USP47 PE=4 SV=1	0.32	0.0017285	0.0210111
	F1RYR3	Activating signal cointegrator 1 complex subunit 3 OS=Sus scrofa OX=9823 GN=ASCC3 PE=1 SV=3	0.32	0.00385172	0.0317135
	A0A5G2R6H3	TBC1 domain family member 17 OS=Sus scrofa OX=9823 GN=TBC1D17 PE=1 SV=1	0.32	0.00724396	0.0450258
	F1S395	NAD(P)H dehydrogenase quinone 1 OS=Sus scrofa OX=9823 GN=NQO1 PE=1 SV=1	0.31	0.00169447	0.0207941
	A0A480Z467	Neuroblast differentiation-associated protein AHNAK isoform X1 OS=Sus scrofa OX=9823 PE=4 SV=1	0.31	0.0025885	0.0256697
	A0A480KNP0	Synergin gamma isoform X7 OS=Sus scrofa OX=9823 PE=4 SV=1	0.31	0.00461069	0.034607
	A0A287A6E6	G protein pathway suppressor 1 OS=Sus scrofa OX=9823 GN=GPS1 PE=3 SV=2	0.31	0.00571341	0.0392488
	A0A286ZPQ4	DENN domain containing 4C OS=Sus scrofa OX=9823 GN=DENND4C PE=4 SV=1	0.31	0.00649102	0.0423553
	F1RKW8	Proteasome 26S subunit, non-ATPase 11 OS=Sus scrofa OX=9823 GN=PSMD11 PE=1 SV=3	0.31	0.00866964	0.0498498
	A0A5G2RGM3	WD repeat domain 77 OS=Sus scrofa OX=9823 GN=WDR77 PE=1 SV=1	0.3	1.75972e-05	0.00495794
	A0A287BBV4	Phosphatidylinositol-3-phosphate phosphatase OS=Sus scrofa OX=9823 GN=MTMR6 PE=3 SV=1	0.3	0.00285125	0.0270833
	Q1W2G0	14-3-3 sigma protein OS=Sus scrofa OX=9823 GN=Sfn PE=2 SV=1	0.3	0.00392117	0.0321003
	A0A5G2QX26	AP-3 complex subunit delta OS=Sus scrofa OX=9823 GN=AP3D1 PE=1 SV=1	0.29	0.000675117	0.0139203
	A0A4X1T9H3	COP9 signalosome complex subunit 8 OS=Sus scrofa OX=9823 PE=3 SV=1	0.29	0.00226808	0.0239102
	A0A286ZLP7	26S proteasome non-ATPase regulatory subunit 9 OS=Sus scrofa OX=9823 GN=PSMD9 PE=1 SV=1	0.29	0.00295941	0.0276923
	A0A4X1VJP4	Tyrosine-protein kinase OS=Sus scrofa OX=9823 GN=YES1 PE=3 SV=1	0.29	0.0045759	0.0345699
	A0A4X1UP54	Tumor necrosis factor receptor type 1-associated DEATH domain protein OS=Sus scrofa OX=9823 GN=TRADD PE=4 SV=1	0.29	0.00466311	0.0348857
	A0A4X1US71	WD_REPEATS_REGION domain-containing protein OS=Sus scrofa OX=9823 PE=4 SV=1	0.29	0.0074608	0.0459638
	A0A4X1W3Y7	Uncharacterized protein OS=Sus scrofa OX=9823 PE=4 SV=1	0.28	0.00235626	0.0245131
	A0A5G2QC41	Argonaute RISC catalytic component 2 OS=Sus scrofa OX=9823 GN=AGO2 PE=1 SV=1	0.28	0.00250016	0.0252709
	I3LG77	Deoxynucleoside triphosphate triphosphohydrolase SAMHD1 OS=Sus scrofa OX=9823 GN=SAMHD1 PE=1 SV=2	0.28	0.00257382	0.0255611
	Q29214	60S acidic ribosomal protein P0 OS=Sus scrofa OX=9823 GN=RPLP0 PE=1 SV=2	0.28	0.00806385	0.0479414
	A0A4X1VB89	Origin recognition complex subunit 2 OS=Sus scrofa OX=9823 PE=3 SV=1	0.27	0.000467604	0.0117916
	C1PIG4	cAMP-dependent protein kinase regulatory subunit type II alpha OS=Sus scrofa OX=9823 GN=PRKAR2A PE=2 SV=1	0.27	0.00187973	0.0219667
	A0A287AX83	Conserved oligomeric Golgi complex subunit 6 OS=Sus scrofa OX=9823 GN=COG6 PE=3 SV=2	0.27	0.0029933	0.027851
	A0A4X1VWC9	RING-type domain-containing protein OS=Sus scrofa OX=9823 GN=RBX1 PE=3 SV=1	0.27	0.00315113	0.0284411
	A0A4X1VT09	Uncharacterized protein OS=Sus scrofa OX=9823 GN=GATD1 PE=4 SV=1	0.27	0.00594336	0.0401317
	C6K7H9	Importin subunit alpha OS=Sus scrofa OX=9823 GN=KPNA1 PE=1 SV=1	0.27	0.00690765	0.0438267
	A0A4X1SUX9	Rab3 GTPase-activating protein catalytic subunit OS=Sus scrofa OX=9823 PE=3 SV=1	0.27	0.0071389	0.0445951
	A0A4X1TF27	Protein transport protein SEC23 OS=Sus scrofa OX=9823 GN=SEC23A PE=3 SV=1	0.27	0.00729823	0.0452708
	A0A480VBR5	Oxysterol-binding protein OS=Sus scrofa OX=9823 PE=3 SV=1	0.27	0.00787862	0.0472615
	A0A480VMP9	Phosphatidylinositol 5-phosphate 4-kinase type-2 alpha isoform 1 OS=Sus scrofa OX=9823 PE=4 SV=1	0.27	0.00798633	0.0476665
	A0A480PSR6	Sorting nexin-4 OS=Sus scrofa OX=9823 PE=3 SV=1	0.26	0.00255714	0.0255194
	F1SD45	cAMP-dependent protein kinase OS=Sus scrofa OX=9823 GN=PRKACA PE=3 SV=1	0.26	0.00402469	0.0325774
	A0A4X1U9Z2	CS domain-containing protein OS=Sus scrofa OX=9823 GN=NUDCD3 PE=4 SV=1	0.26	0.00491281	0.0359077
	A0A480TN93	AP-1 complex subunit mu-2 isoform 2 OS=Sus scrofa OX=9823 PE=3 SV=1	0.26	0.00732385	0.0453373
	F1SHW8	Signal transducing adaptor molecule 2 OS=Sus scrofa OX=9823 GN=STAM2 PE=3 SV=3	0.26	0.00788742	0.0472615
	A0A287BB18	RAB3 GTPase activating non-catalytic protein subunit 2 OS=Sus scrofa OX=9823 GN=RAB3GAP2 PE=1 SV=2	0.26	0.00809772	0.0479901
	A0A4X1VV82	Uncharacterized protein OS=Sus scrofa OX=9823 PE=4 SV=1	0.25	0.000469068	0.0118013
	Q29361	60S ribosomal protein L35 OS=Sus scrofa OX=9823 GN=RPL35 PE=1 SV=3	0.25	0.00109991	0.0170799
	I3LH62	Fragile X mental retardation syndrome-related protein 1 isoform X1 OS=Sus scrofa OX=9823 GN=FXR1 PE=1 SV=1	0.25	0.00363122	0.0308933
	A0A4X1V0G8	PTS1-BP OS=Sus scrofa OX=9823 GN=PEX5 PE=3 SV=1	0.25	0.00435126	0.0338049
	A0A480YLE4	Serine-threonine kinase receptor-associated protein OS=Sus scrofa OX=9823 GN=STRAP PE=1 SV=1	0.25	0.00830858	0.048635
	K9IVK2	E3 SUMO-protein ligase RanBP2 OS=Sus scrofa OX=9823 GN=RANBP2 PE=2 SV=1	0.24	0.000627323	0.0135246
	I3LBE2	Protein arginine N-methyltransferase 5 OS=Sus scrofa OX=9823 GN=PRMT5 PE=1 SV=1	0.24	0.00631257	0.0417203
	F2Z546	60S ribosomal protein L19 OS=Sus scrofa OX=9823 GN=RPL19 PE=1 SV=4	0.24	0.00666497	0.0429521
	A0A4X1TUZ9	USP1-associated factor 1 OS=Sus scrofa OX=9823 GN=WDR48 PE=3 SV=1	0.23	0.00645434	0.0422705
	A0A4X1TPV7	Uncharacterized protein OS=Sus scrofa OX=9823 GN=RAC1 PE=4 SV=1	0.22	0.00170481	0.0209023
	A0A287AYH3	Ubiquilin 1 OS=Sus scrofa OX=9823 GN=UBQLN1 PE=1 SV=1	0.22	0.0046024	0.034607
	A0A287BGB1	Serine/threonine-protein phosphatase 2A 56 kDa regulatory subunit OS=Sus scrofa OX=9823 GN=PPP2R5D PE=1 SV=1	0.21	0.00271626	0.0264066
	A0A5G2QEU1	RUN and FYVE domain containing 1 OS=Sus scrofa OX=9823 GN=RUFY1 PE=1 SV=1	0.2	0.00569589	0.0392488
	F1SNT8	Dynactin subunit 1 OS=Sus scrofa OX=9823 GN=DCTN1 PE=1 SV=4	0.19	0.00106705	0.0169603
	A0A4X1UM53	Uncharacterized protein OS=Sus scrofa OX=9823 GN=GGTA1P PE=3 SV=1	0.19	0.00536628	0.0379282
	P00336	L-lactate dehydrogenase B chain OS=Sus scrofa OX=9823 GN=LDHB PE=1 SV=3	0.18	0.000758924	0.0147535
	A0A4X1VBD0	Annexin OS=Sus scrofa OX=9823 GN=ANXA5 PE=3 SV=1	0.18	0.00124142	0.0177911
	A0A481C216	RuvB-like helicase OS=Sus scrofa OX=9823 GN=RUVBL2 PE=1 SV=1	0.18	0.00261361	0.0257842
	A0A4X1T854	AP complex subunit beta OS=Sus scrofa OX=9823 GN=AP2B1 PE=3 SV=1	0.15	0.00648802	0.0423553
	A0A5G2RAM8	Histone deacetylase 1 OS=Sus scrofa OX=9823 GN=HDAC1 PE=1 SV=1	-0.12	0.00363926	0.0308933
	A0A0B8RT23	DNA topoisomerase I OS=Sus scrofa domesticus OX=9825 GN=TOP1 PE=3 SV=1	-0.14	0.00276138	0.026583
	A0A4X1W6S0	Uncharacterized protein OS=Sus scrofa OX=9823 PE=4 SV=1	-0.14	0.00540722	0.0380808
	B2CCY7	Pre-mRNA-processing factor 19 OS=Sus scrofa OX=9823 GN=PRPF19 PE=1 SV=1	-0.15	0.000714605	0.0141938
	A0A481BG37	FAT tumor suppressor homolog 1 OS=Sus scrofa OX=9823 PE=4 SV=1	-0.16	0.00285373	0.0270833
	I3LP32	Pre-mRNA-splicing factor 38A OS=Sus scrofa OX=9823 GN=PRPF38A PE=3 SV=2	-0.18	0.00607113	0.040728
	A0A4X1U8M6	TRAMP-like complex RNA-binding factor ZCCHC8 OS=Sus scrofa OX=9823 GN=ZCCHC8 PE=3 SV=1	-0.19	0.00302178	0.028021
	A0A4X1TC88	Uncharacterized protein OS=Sus scrofa OX=9823 GN=RBM15 PE=3 SV=1	-0.19	0.00713179	0.0445913
	A0A4X1V4M2	B30.2/SPRY domain-containing protein OS=Sus scrofa OX=9823 PE=4 SV=1	-0.2	0.00587783	0.039905
	A0A0B8RVL1	DNA-directed RNA polymerase subunit beta OS=Sus scrofa domesticus OX=9825 GN=POLR2B PE=1 SV=1	-0.21	0.00072512	0.0143125
	A0A287BLH5	DEAD box protein 5 OS=Sus scrofa OX=9823 GN=DDX5 PE=3 SV=2	-0.22	0.00752712	0.0461113
	A0A287ACY5	Synaptogyrin OS=Sus scrofa OX=9823 GN=SYNGR2 PE=3 SV=1	-0.23	0.00249278	0.0252709
	A0A480JVL5	RNA-binding protein with serine-rich domain 1 OS=Sus scrofa OX=9823 GN=RNPS1 PE=1 SV=1	-0.23	0.00595025	0.0401317
	A0A4X1TZH0	Enhancer of rudimentary homolog OS=Sus scrofa OX=9823 PE=3 SV=1	-0.24	0.00100099	0.0166031
	A0A4X1VFM1	Uncharacterized protein OS=Sus scrofa OX=9823 GN=ACOT9 PE=4 SV=1	-0.25	0.00108406	0.0170136
	A0A480X5B8	YTH domain-containing protein 1 isoform 3 OS=Sus scrofa OX=9823 PE=4 SV=1	-0.25	0.00571518	0.0392488
	A0A4X1UV93	Guanine nucleotide-binding protein G(s) subunit alpha OS=Sus scrofa OX=9823 GN=GNAS PE=3 SV=1	-0.25	0.00774186	0.0468292
	A0A0B8RVI6	SF3B1 protein OS=Sus scrofa domesticus OX=9825 GN=SF3B1 PE=3 SV=1	-0.26	0.00177692	0.0214037
	A0A5G2RDS9	Integrin subunit alpha 10 OS=Sus scrofa OX=9823 GN=ITGA10 PE=1 SV=1	-0.26	0.00224845	0.0238187
	A0A287A2Y0	Thyroid hormone receptor associated protein 3 OS=Sus scrofa OX=9823 GN=THRAP3 PE=1 SV=1	-0.26	0.00247886	0.0252467
	A0A480PQM9	Mannosyltransferase OS=Sus scrofa OX=9823 PE=3 SV=1	-0.26	0.00370908	0.0309904
	F1SMG3	Proton-translocating NAD(P)(+) transhydrogenase OS=Sus scrofa OX=9823 GN=NNT PE=1 SV=2	-0.26	0.00719997	0.0448336
	F1RPM5	Methyl-CpG binding domain protein 2 OS=Sus scrofa OX=9823 GN=MBD2 PE=1 SV=3	-0.27	0.000781276	0.0149409
	A0A4X1W115	Small nuclear ribonucleoprotein Sm D2 OS=Sus scrofa OX=9823 GN=SNRPD2 PE=3 SV=1	-0.27	0.00750775	0.0460686
	A0A480VH12	Transmembrane 9 superfamily member OS=Sus scrofa OX=9823 PE=3 SV=1	-0.28	0.00111168	0.0171042
	A0A480HRR5	Elongation factor Tu OS=Sus scrofa OX=9823 PE=3 SV=1	-0.28	0.00464182	0.0347798
	A0A5S6GB93	Membrane-associated progesterone receptor component 1 OS=Sus scrofa OX=9823 GN=PGRMC1 PE=1 SV=1	-0.29	0.00061168	0.0133816
	A0A4X1UXU0	Uncharacterized protein OS=Sus scrofa OX=9823 GN=SLC25A11 PE=3 SV=1	-0.29	0.00196096	0.0223508
	A0A480WFC7	Mitochondrial carrier homolog 2 isoform 1 OS=Sus scrofa OX=9823 PE=3 SV=1	-0.29	0.00274812	0.0265155
	A0A4X1SLP3	Uncharacterized protein OS=Sus scrofa OX=9823 GN=RBM5 PE=3 SV=1	-0.29	0.00322376	0.0288219
	A0A4X1UDZ8	Protein arginine N-methyltransferase OS=Sus scrofa OX=9823 GN=PRMT7 PE=3 SV=1	-0.29	0.00415768	0.0330699
	A0A286ZXM4	Uncharacterized protein OS=Sus scrofa OX=9823 GN=LOC100517129 PE=4 SV=2	-0.29	0.00689082	0.0437294
	A0A480YRU8	Laminin subunit alpha-5 OS=Sus scrofa OX=9823 PE=4 SV=1	-0.3	0.000845501	0.0154576
	F2Z5G9	Small nuclear ribonucleoprotein Sm D1 OS=Sus scrofa OX=9823 GN=SNRPD1 PE=1 SV=1	-0.3	0.00645755	0.0422705
	A0A480NUA8	Glycosylphosphatidylinositol anchor attachment 1 protein OS=Sus scrofa OX=9823 PE=4 SV=1	-0.3	0.00855577	0.0493629
	F2Z4X9	SWI/SNF-related matrix-associated actin-dependent regulator of chromatin subfamily B member 1 OS=Sus scrofa OX=9823 GN=SMARCB1 PE=1 SV=1	-0.31	0.000220252	0.00816603
	A0A4X1VWP5	Signal peptidase complex subunit 3 OS=Sus scrofa OX=9823 GN=SPCS3 PE=3 SV=1	-0.31	0.000912966	0.0159266
	A0A287B3D7	Core histone macro-H2A OS=Sus scrofa OX=9823 GN=MACROH2A1 PE=1 SV=2	-0.31	0.00106828	0.0169603
	A0A480W0D4	Heterogeneous nuclear ribonucleoprotein A3 isoform a OS=Sus scrofa OX=9823 PE=4 SV=1	-0.31	0.00109369	0.0170671
	A0A4X1THN7	Uncharacterized protein OS=Sus scrofa OX=9823 GN=SLC25A24 PE=3 SV=1	-0.31	0.00162857	0.0203003
	A0A287BID4	Histone H2B OS=Sus scrofa OX=9823 GN=H2BC21 PE=3 SV=1	-0.32	0.00015605	0.0069654
	A0A4X1VY63	Dol-P-Glc:Glc(2)Man(9)GlcNAc(2)-PP-Dol alpha-1,2-glucosyltransferase OS=Sus scrofa OX=9823 GN=ALG10 PE=3 SV=1	-0.32	0.000998936	0.0165996
	A0A4X1U4I3	Uncharacterized protein OS=Sus scrofa OX=9823 GN=NCOA5 PE=4 SV=1	-0.32	0.00164751	0.0204744
	A0A286ZVS0	Splicing factor 3B subunit 3 OS=Sus scrofa OX=9823 GN=SF3B3 PE=1 SV=1	-0.32	0.00576429	0.0394062
	A0A4X1T977	Uncharacterized protein OS=Sus scrofa OX=9823 GN=TMEM161B PE=3 SV=1	-0.32	0.00799041	0.0476701
	A0A4X1TBF9	ADP/ATP translocase OS=Sus scrofa OX=9823 GN=SLC25A6 PE=3 SV=1	-0.33	0.000440043	0.0115342
	F1SRV4	Glutathione S-transferase kappa OS=Sus scrofa OX=9823 GN=GSTK1 PE=1 SV=1	-0.33	0.00450955	0.0343509
	A0A4X1VV61	Uncharacterized protein OS=Sus scrofa OX=9823 GN=CANX PE=3 SV=1	-0.33	0.00466358	0.0348857
	A0A481D6F4	REST corepressor 1 OS=Sus scrofa OX=9823 PE=4 SV=1	-0.33	0.00730398	0.0452708
	A0A4X1T5S7	Procollagen-proline 4-dioxygenase OS=Sus scrofa OX=9823 GN=P4HA1 PE=3 SV=1	-0.34	3.71477e-05	0.00595117
	F1S6V3	CTR9 homolog, Paf1/RNA polymerase II complex component OS=Sus scrofa OX=9823 GN=CTR9 PE=1 SV=4	-0.34	0.000540971	0.0127743
	F1S2L2	Telomeric repeat-binding factor 2 OS=Sus scrofa OX=9823 GN=TERF2 PE=1 SV=3	-0.34	0.00342522	0.0299697
	A0A4X1TBM8	J domain-containing protein OS=Sus scrofa OX=9823 GN=DNAJC5 PE=4 SV=1	-0.34	0.0043722	0.0339213
	A0A4X1TCV7	Uncharacterized protein OS=Sus scrofa OX=9823 PE=3 SV=1	-0.34	0.0065511	0.0424444
	A0A5G2RJ17	Serine palmitoyltransferase long chain base subunit 1 OS=Sus scrofa OX=9823 GN=SPTLC1 PE=1 SV=1	-0.35	0.000416322	0.011247
	A0A480EGJ1	GATA zinc finger domain containing 2A OS=Sus scrofa OX=9823 GN=GATAD2A PE=1 SV=1	-0.35	0.000841743	0.0154438
	A0A480TC59	Histone H2A OS=Sus scrofa OX=9823 PE=3 SV=1	-0.35	0.000891088	0.0158063
	A0A5K1VU58	Histone-binding protein RBBP4 OS=Sus scrofa OX=9823 GN=RBBP4 PE=1 SV=1	-0.35	0.00152383	0.0195091
	A0A287B266	E3 ubiquitin-protein ligase MARCH8 isoform X1 OS=Sus scrofa OX=9823 PE=4 SV=1	-0.35	0.00342127	0.0299598
	A0A287AZ57	Nucleoporin 62 OS=Sus scrofa OX=9823 GN=NUP62 PE=1 SV=1	-0.35	0.00455192	0.0345467
	A0A287BCK9	Myelin expression factor 2 OS=Sus scrofa OX=9823 GN=MYEF2 PE=1 SV=2	-0.35	0.00519413	0.037262
	I3LR30	CAAX prenyl protease OS=Sus scrofa OX=9823 GN=ZMPSTE24 PE=1 SV=2	-0.35	0.00680637	0.0433473
	A0A286ZPD7	Transmembrane emp24 domain-containing protein 7 OS=Sus scrofa OX=9823 GN=TMED7 PE=1 SV=1	-0.35	0.00835039	0.0486603
	A0A4X1U3D6	Uncharacterized protein OS=Sus scrofa OX=9823 GN=FBLN2 PE=3 SV=1	-0.36	5.27856e-05	0.00674328
	A0A4X1SQX6	ATP synthase subunit OS=Sus scrofa OX=9823 GN=ATP5MG PE=3 SV=1	-0.36	0.000828455	0.0153272
	A0A4X1U6N5	VIR_N domain-containing protein OS=Sus scrofa OX=9823 GN=VIRMA PE=3 SV=1	-0.36	0.0014641	0.0190588
	A0A5G2QYP7	CUB domain containing protein 1 OS=Sus scrofa OX=9823 GN=CDCP1 PE=4 SV=1	-0.36	0.00322193	0.0288219
	A0A4X1URU2	Catechol O-methyltransferase OS=Sus scrofa OX=9823 GN=COMT PE=3 SV=1	-0.36	0.00363409	0.0308933
	A0A2C9F3A3	ATP synthase peripheral stalk subunit OSCP OS=Sus scrofa OX=9823 GN=ATP5PO PE=3 SV=1	-0.36	0.0037042	0.0309888
	A0A480JH79	Haloacid dehalogenase-like hydrolase domain-containing 5 isoform 2 OS=Sus scrofa OX=9823 PE=4 SV=1	-0.36	0.00470175	0.0349424
	A0A4X1UH51	Small monomeric GTPase OS=Sus scrofa OX=9823 GN=RALA PE=3 SV=1	-0.36	0.00560492	0.0388931
	A0A4X1W276	Lysine-specific histone demethylase OS=Sus scrofa OX=9823 GN=KDM1A PE=3 SV=1	-0.37	0.000539635	0.0127647
	A0A4X1SSA2	Uncharacterized protein OS=Sus scrofa OX=9823 PE=3 SV=1	-0.37	0.00213915	0.0232678
	I3LJY8	Hydroxysteroid 17-beta dehydrogenase 12 OS=Sus scrofa OX=9823 GN=HSD17B12 PE=1 SV=2	-0.37	0.00233355	0.0244346
	F1S5J8	Acyl-CoA synthetase long chain family member 5 OS=Sus scrofa OX=9823 GN=ACSL5 PE=1 SV=1	-0.37	0.00255897	0.0255194
	A0A4X1VPH8	Splicing factor 3B subunit 5 OS=Sus scrofa OX=9823 GN=SF3B5 PE=3 SV=1	-0.37	0.00278508	0.0266814
	A0A0B8RTQ6	Endoplasmic reticulum lectin 1 OS=Sus scrofa domesticus OX=9825 GN=ERLEC1 PE=4 SV=1	-0.37	0.00283025	0.0269309
	A0A287BTI7	RAB, member of RAS oncogene family like 3 OS=Sus scrofa OX=9823 GN=RABL3 PE=4 SV=1	-0.37	0.00297127	0.0277654
	A0A4X1VTN9	Secretory carrier-associated membrane protein OS=Sus scrofa OX=9823 GN=SCAMP4 PE=3 SV=1	-0.37	0.00442289	0.0340895
	A0A4X1T674	Heparosan-N-sulfate-glucuronate 5-epimerase OS=Sus scrofa OX=9823 GN=GLCE PE=3 SV=1	-0.37	0.00529352	0.0376663
	F2Z5G3	Calmodulin-2 isoform 1 OS=Sus scrofa OX=9823 GN=STPG4 PE=1 SV=1	-0.37	0.00761884	0.0464092
	A0A4X1UI47	ZnF_CDGSH domain-containing protein OS=Sus scrofa OX=9823 GN=CISD2 PE=4 SV=1	-0.37	0.00772928	0.0468292
	A0A4X1VBU7	Uncharacterized protein OS=Sus scrofa OX=9823 GN=CTNNAL1 PE=3 SV=1	-0.38	0.000232584	0.00850672
	A0A4X1TWS7	Uncharacterized protein OS=Sus scrofa OX=9823 GN=VAMP7 PE=3 SV=1	-0.38	0.0021404	0.023274
	A0A4X1ULG5	Sema domain-containing protein OS=Sus scrofa OX=9823 GN=PLXNB2 PE=3 SV=1	-0.38	0.00355234	0.0307438
	A0A287BET5	Aly/REF export factor OS=Sus scrofa OX=9823 GN=ALYREF PE=1 SV=1	-0.38	0.00624971	0.0414381
	A0A5G2R9R8	Malectin domain-containing protein OS=Sus scrofa OX=9823 GN=CABP1 PE=1 SV=1	-0.39	0.000415629	0.011247
	A0A4X1SG05	Uncharacterized protein OS=Sus scrofa OX=9823 GN=TEX264 PE=3 SV=1	-0.39	0.00080707	0.0152188
	F2VYA1	Polycystin 2, transient receptor potential cation channel OS=Sus scrofa OX=9823 GN=PKD2 PE=2 SV=1	-0.39	0.000964473	0.0163614
	A0A480F5C4	Secretory carrier-associated membrane protein OS=Sus scrofa OX=9823 PE=3 SV=1	-0.4	2.67092e-05	0.00527728
	A0A5G2QD22	Vacuolar protein sorting 13 homolog C OS=Sus scrofa OX=9823 GN=VPS13C PE=3 SV=1	-0.4	0.000338274	0.0102617
	A0A4X1UL25	Uncharacterized protein OS=Sus scrofa OX=9823 PE=4 SV=1	-0.4	0.000655166	0.0137334
	A0A286ZLA4	Uncharacterized protein OS=Sus scrofa OX=9823 GN=MATR3 PE=1 SV=2	-0.4	0.0046991	0.0349424
	A0A4X1THU4	Torsin OS=Sus scrofa OX=9823 GN=TOR1A PE=3 SV=1	-0.4	0.00577041	0.0394295
	A0A4X1UF80	Aa_trans domain-containing protein OS=Sus scrofa OX=9823 PE=4 SV=1	-0.4	0.00700015	0.0440158
	A0A4X1T9S1	Uncharacterized protein OS=Sus scrofa OX=9823 GN=FAM177A1 PE=4 SV=1	-0.4	0.00774245	0.0468292
	F1SC47	Delta-1-pyrroline-5-carboxylate synthase OS=Sus scrofa OX=9823 GN=ALDH18A1 PE=1 SV=1	-0.41	0.000100956	0.0069654
	O77735	Secretory carrier-associated membrane protein 1 OS=Sus scrofa OX=9823 GN=SCAMP1 PE=2 SV=1	-0.41	0.000134565	0.0069654
	A0A5G2R987	Guanine nucleotide-binding protein subunit gamma OS=Sus scrofa OX=9823 GN=GNG2 PE=1 SV=1	-0.41	0.000342295	0.0103456
	I3LGC2	Ribosome binding protein 1 OS=Sus scrofa OX=9823 GN=RRBP1 PE=1 SV=2	-0.41	0.00217099	0.0234639
	A0A287B7K2	Chromosome 2 C5orf15 homolog OS=Sus scrofa OX=9823 GN=C2H5orf15 PE=4 SV=1	-0.41	0.00479444	0.0354265
	A0A4X1V7H9	t-SNARE coiled-coil homology domain-containing protein OS=Sus scrofa OX=9823 GN=STX7 PE=3 SV=1	-0.42	7.98501e-05	0.0069654
	A0A287B4D9	GTPase HRas isoform 1 OS=Sus scrofa OX=9823 GN=HRAS PE=1 SV=1	-0.42	0.00451135	0.0343509
	A0A4X1VIV5	GP-PDE domain-containing protein OS=Sus scrofa OX=9823 PE=3 SV=1	-0.42	0.00757987	0.0463502
	A0A287BDC0	Complex I-23kD OS=Sus scrofa OX=9823 GN=NDUFS8 PE=1 SV=2	-0.42	0.00789026	0.0472615
	A0A0B8RSH5	Nuclear mitotic apparatus protein 1 OS=Sus scrofa domesticus OX=9825 GN=NUMA1 PE=4 SV=1	-0.43	4.93868e-05	0.00663072
	A0A287AHS0	Uncharacterized protein OS=Sus scrofa OX=9823 GN=CALM3 PE=1 SV=1	-0.43	0.000681313	0.013971
	A0A480ZI48	Integrin alpha-3 preproprotein OS=Sus scrofa OX=9823 PE=3 SV=1	-0.43	0.000824248	0.015321
	I3LG75	MLV-related proviral Env polyprotein OS=Sus scrofa OX=9823 GN=LOC110259374 PE=1 SV=1	-0.43	0.00217948	0.0235424
	A0A287BRK7	Uncharacterized protein OS=Sus scrofa OX=9823 GN=UBTF PE=1 SV=2	-0.43	0.0022015	0.0236191
	A0A480JM90	alpha-1,2-Mannosidase OS=Sus scrofa OX=9823 GN=MAN1A2 PE=3 SV=1	-0.43	0.00235817	0.0245143
	A0A287A143	Ribosomal_L2_C domain-containing protein OS=Sus scrofa OX=9823 GN=MRPL2 PE=4 SV=1	-0.43	0.00765838	0.0465603
	V9LLL5	Beta-1,4-glucuronyltransferase 1 OS=Sus scrofa OX=9823 PE=2 SV=1	-0.44	0.000644607	0.0136584
	Q9MZ16	Voltage-dependent anion-selective channel protein 1 OS=Sus scrofa OX=9823 GN=VDAC1 PE=2 SV=3	-0.44	0.000810468	0.0152188
	A0A4X1TEB9	Mitochondrial Rho GTPase OS=Sus scrofa OX=9823 GN=RHOT1 PE=3 SV=1	-0.44	0.00183106	0.0216014
	I3LU18	Transmembrane protein 181 OS=Sus scrofa OX=9823 GN=TMEM181 PE=4 SV=3	-0.44	0.00235502	0.0245131
	I6L631	Pre-mRNA-splicing factor SPF27 OS=Sus scrofa OX=9823 PE=3 SV=1	-0.44	0.00315191	0.0284411
	A0A480VEA4	60S acidic ribosomal protein P2 (Fragment) OS=Sus scrofa OX=9823 PE=3 SV=1	-0.44	0.00364177	0.0308933
	A0A4X1U739	Uncharacterized protein OS=Sus scrofa OX=9823 PE=3 SV=1	-0.44	0.00412543	0.0329905
	F2Z5L8	RRM domain-containing protein OS=Sus scrofa OX=9823 GN=PABPN1 PE=1 SV=2	-0.44	0.00780032	0.0470203
	A0A4X1UAF8	Polypeptide N-acetylgalactosaminyltransferase OS=Sus scrofa OX=9823 GN=GALNT2 PE=3 SV=1	-0.45	0.000290203	0.00942186
	D0G6S0	Cytochrome P450, family 51, subfamily A, polypeptide 1 OS=Sus scrofa OX=9823 GN=CYP51A1 PE=2 SV=1	-0.45	0.00136681	0.018428
	A0A481AYP3	Syntaxin-2 isoform 4 OS=Sus scrofa OX=9823 PE=4 SV=1	-0.45	0.00572762	0.0392488
	A0A4X1VZF5	KOW domain-containing protein OS=Sus scrofa OX=9823 GN=MRPL24 PE=3 SV=1	-0.45	0.00620505	0.0413057
	A0A481D4W8	Poly(ADP-ribose) glycohydrolase ARH3 (Fragment) OS=Sus scrofa OX=9823 PE=3 SV=1	-0.46	0.000106395	0.0069654
	A0A4X1VUE7	CTD domain-containing protein OS=Sus scrofa OX=9823 GN=SRRM2 PE=4 SV=1	-0.46	0.000188034	0.00741588
	F1SGC8	Actin like 6A OS=Sus scrofa OX=9823 GN=ACTL6A PE=1 SV=3	-0.46	0.000996805	0.0165872
	A0A5G2RGR9	TATA-box binding protein associated factor 15 OS=Sus scrofa OX=9823 GN=TAF15 PE=1 SV=1	-0.46	0.00108144	0.0169985
	A0A4X1VQD7	B30.2/SPRY domain-containing protein OS=Sus scrofa OX=9823 GN=ASH2L PE=4 SV=1	-0.46	0.00119507	0.0175751
	A0A5G2QQ92	Golgi apparatus membrane protein TVP23 homolog OS=Sus scrofa OX=9823 GN=TVP23B PE=3 SV=1	-0.46	0.0013333	0.0182642
	A0A4X1UZD9	Uncharacterized protein OS=Sus scrofa OX=9823 GN=MRPL38 PE=4 SV=1	-0.46	0.00149737	0.0193267
	F1S7P5	Amyloid beta precursor protein binding family A member 3 OS=Sus scrofa OX=9823 GN=APBA3 PE=4 SV=1	-0.46	0.0030767	0.0281115
	A0A481DX94	Torsin-1B isoform 1 (Fragment) OS=Sus scrofa OX=9823 PE=3 SV=1	-0.46	0.0083229	0.048635
	A0A480S9R4	Protein disulfide-isomerase OS=Sus scrofa OX=9823 PE=3 SV=1	-0.47	0.00118656	0.017558
	A0A481CYZ6	V-type proton ATPase subunit a OS=Sus scrofa OX=9823 PE=3 SV=1	-0.47	0.00128765	0.0181334
	A0A4X1TWD8	Cytochrome b-c1 complex subunit Rieske, mitochondrial OS=Sus scrofa OX=9823 GN=LOC100522678 PE=3 SV=1	-0.47	0.00259124	0.0256907
	A0A5G2RN85	Complex I subunit B13 OS=Sus scrofa OX=9823 GN=NDUFA5 PE=1 SV=1	-0.47	0.00290462	0.0273413
	A0A287A3J4	SEL1L adaptor subunit of ERAD E3 ubiquitin ligase OS=Sus scrofa OX=9823 GN=SEL1L PE=1 SV=1	-0.47	0.00292218	0.0274647
	F1SED0	Acyl-CoA dehydrogenase short/branched chain OS=Sus scrofa OX=9823 GN=ACADSB PE=1 SV=4	-0.47	0.00304683	0.0280978
	A0A287ANZ8	Thy-1 antigen OS=Sus scrofa OX=9823 GN=THY1 PE=1 SV=1	-0.47	0.00365164	0.0308933
	A0A480TRX8	3-hydroxyisobutyrate dehydrogenase, mitochondrial OS=Sus scrofa OX=9823 PE=3 SV=1	-0.47	0.00398952	0.0324647
	A0A287BF77	CCCTC-binding factor OS=Sus scrofa OX=9823 GN=CTCF PE=1 SV=1	-0.48	0.000771593	0.0149079
	A0A480JRE1	Enoyl-CoA hydratase, mitochondrial OS=Sus scrofa OX=9823 PE=3 SV=1	-0.48	0.00230907	0.024305
	A0A5G2RET7	Late endosomal/lysosomal adaptor and MAPK and MTOR activator 1 OS=Sus scrofa OX=9823 GN=LAMTOR1 PE=1 SV=1	-0.48	0.00294757	0.0276129
	A0A5G2RMJ9	BAF chromatin remodeling complex subunit BCL7C OS=Sus scrofa OX=9823 GN=BCL7C PE=3 SV=1	-0.48	0.0054055	0.0380808
	A0A4X1U8E2	t-SNARE coiled-coil homology domain-containing protein OS=Sus scrofa OX=9823 PE=3 SV=1	-0.48	0.00617147	0.0411916
	A0A4X1U3D9	Uncharacterized protein OS=Sus scrofa OX=9823 PE=3 SV=1	-0.48	0.00717963	0.0447679
	F2Z5L6	Histone H2A OS=Sus scrofa OX=9823 GN=H2AC21 PE=1 SV=1	-0.49	0.00122127	0.0176115
	A0A5G2R1G6	Uncharacterized protein OS=Sus scrofa OX=9823 GN=LOC100622780 PE=1 SV=1	-0.49	0.00352119	0.0305256
	A0A286ZVQ0	Uncharacterized protein OS=Sus scrofa OX=9823 GN=ACOT4 PE=1 SV=2	-0.49	0.00426762	0.0335208
	A0A480TN29	L-serine-phosphatidylethanolamine phosphatidyltransferase OS=Sus scrofa OX=9823 PE=3 SV=1	-0.49	0.00495964	0.0361552
	A0A4X1SLC0	Uncharacterized protein OS=Sus scrofa OX=9823 PE=3 SV=1	-0.49	0.00567724	0.0392427
	A0A287APE9	Uncharacterized protein OS=Sus scrofa OX=9823 GN=PDZD8 PE=1 SV=1	-0.49	0.00764889	0.0465371
	A0A480K764	Netrin receptor UNC5 OS=Sus scrofa OX=9823 PE=3 SV=1	-0.5	0.000180306	0.00727669
	A0A480IZZ5	Transcription activator BRG1 isoform X6 OS=Sus scrofa OX=9823 PE=3 SV=1	-0.5	0.000273691	0.0091509
	A0A5G2RIN5	Forty-two-three domain-containing protein 1 OS=Sus scrofa OX=9823 GN=FYTTD1 PE=1 SV=1	-0.5	0.000582163	0.0130681
	A0A0B8RSL6	Methyltransferase like 7A OS=Sus scrofa domesticus OX=9825 GN=METTL7A PE=4 SV=1	-0.5	0.00117325	0.0175108
	F1RR85	Solute carrier family 27 member 4 OS=Sus scrofa OX=9823 GN=SLC27A4 PE=1 SV=4	-0.5	0.00182693	0.0216014
	A0A4X1UH91	Uncharacterized protein OS=Sus scrofa OX=9823 GN=ADNP PE=4 SV=1	-0.5	0.00184211	0.0216474
	A0A5G2R090	Uncharacterized protein OS=Sus scrofa OX=9823 GN=TUBA8 PE=4 SV=1	-0.5	0.00364564	0.0308933
	A0A4X1UN36	RRF domain-containing protein OS=Sus scrofa OX=9823 GN=MRRF PE=3 SV=1	-0.5	0.00629559	0.0416952
	A0A4X1W3U9	Small nuclear ribonucleoprotein G OS=Sus scrofa OX=9823 GN=SNRPG PE=3 SV=1	-0.5	0.00716425	0.0447399
	A0A4X1V406	Uncharacterized protein OS=Sus scrofa OX=9823 GN=TAP1 PE=3 SV=1	-0.5	0.00808873	0.0479901
	F1RWL2	Mediator of RNA polymerase II transcription subunit 1 OS=Sus scrofa OX=9823 GN=MED1 PE=3 SV=2	-0.51	0.00013085	0.0069654
	A0A4X1TZT5	RRM domain-containing protein OS=Sus scrofa OX=9823 GN=SF3B6 PE=4 SV=1	-0.51	7.13284e-05	0.0069654
	A0A5G2QYE5	Late endosomal/lysosomal adaptor and MAPK and MTOR activator 4 OS=Sus scrofa OX=9823 GN=LAMTOR4 PE=3 SV=1	-0.51	0.00142564	0.0189104
	A0A5G2RN29	Protein-serine/threonine kinase OS=Sus scrofa OX=9823 GN=PDK3 PE=1 SV=1	-0.51	0.00182781	0.0216014
	A0A480JTK1	G-protein coupled receptor family C group 5 member C OS=Sus scrofa OX=9823 PE=4 SV=1	-0.51	0.00188919	0.0220272
	A0A5G2QFH5	Lysophosphatidylcholine acyltransferase 1 OS=Sus scrofa OX=9823 GN=LPCAT1 PE=1 SV=1	-0.51	0.00285483	0.0270833
	A0A480VND1	NADH dehydrogenase [ubiquinone] 1 alpha subcomplex subunit 10, mitochondrial OS=Sus scrofa OX=9823 PE=3 SV=1	-0.51	0.00311329	0.0282679
	A0A4X1UDE9	Metallophos domain-containing protein OS=Sus scrofa OX=9823 PE=4 SV=1	-0.51	0.00599194	0.0403402
	A0A287B6C5	NADPH:adrenodoxin oxidoreductase, mitochondrial OS=Sus scrofa OX=9823 GN=FDXR PE=1 SV=2	-0.52	0.00201843	0.0226998
	A0A287A1Y1	Ig-like domain-containing protein OS=Sus scrofa OX=9823 GN=ZBTB22 PE=1 SV=2	-0.52	0.00330922	0.0293183
	Q1W675	3-hydroxy-3-methylglutaryl-coenzyme A reductase OS=Sus scrofa OX=9823 GN=HMGCR PE=2 SV=1	-0.52	0.0041073	0.0328832
	A0A287A3R5	Uncharacterized protein OS=Sus scrofa OX=9823 GN=SMIM1 PE=4 SV=1	-0.53	0.000201631	0.00772155
	A0A4X1U0Z5	Carboxypeptidase D OS=Sus scrofa OX=9823 GN=CPD PE=3 SV=1	-0.53	0.00031023	0.00981871
	A0A4X1UDA4	Dolichyl-diphosphooligosaccharide--protein glycotransferase OS=Sus scrofa OX=9823 GN=STT3B PE=3 SV=1	-0.53	0.000385719	0.01095
	A0A480NQW0	CUGBP Elav-like family member 2 isoform 2 OS=Sus scrofa OX=9823 PE=3 SV=1	-0.53	0.000570328	0.0130681
	M3V815	Heterogeneous nuclear ribonucleoprotein R OS=Sus scrofa OX=9823 GN=HNRNPR PE=1 SV=1	-0.53	0.000629066	0.013548
	A0A4X1UST6	Mannosyltransferase OS=Sus scrofa OX=9823 GN=ALG12 PE=3 SV=1	-0.53	0.000771356	0.0149079
	A0A287ARV8	Mitochondrial ribosomal protein L12 OS=Sus scrofa OX=9823 GN=MRPL12 PE=1 SV=1	-0.53	0.00285167	0.0270833
	F1SHD7	NADH-ubiquinone oxidoreductase 75 kDa subunit, mitochondrial OS=Sus scrofa OX=9823 GN=NDUFS1 PE=1 SV=4	-0.53	0.00826288	0.0485397
	A0A5G2R4W7	Succinate--CoA ligase [ADP/GDP-forming] subunit alpha, mitochondrial OS=Sus scrofa OX=9823 GN=SUCLG1 PE=3 SV=1	-0.54	0.000441389	0.0115342
	A0A287BRD5	ATP synthase subunit alpha, mitochondrial OS=Sus scrofa OX=9823 GN=ATP5F1A PE=1 SV=1	-0.54	0.00123328	0.0177203
	A0A480YGG5	NADH dehydrogenase [ubiquinone] flavoprotein 1, mitochondrial (Fragment) OS=Sus scrofa OX=9823 PE=3 SV=1	-0.54	0.00191864	0.0220794
	A0A4X1UPF0	Peptidyl-prolyl cis-trans isomerase OS=Sus scrofa OX=9823 GN=PIN1 PE=4 SV=1	-0.54	0.00483716	0.0356206
	A0A480LHZ1	Anion exchange protein OS=Sus scrofa OX=9823 PE=3 SV=1	-0.54	0.00817942	0.0481998
	A0A480N8B0	39S ribosomal protein L23, mitochondrial isoform X2 OS=Sus scrofa OX=9823 PE=3 SV=1	-0.55	0.00041285	0.011247
	Q27IE6	MHC class I antigen (Fragment) OS=Sus scrofa OX=9823 GN=SLA-3 PE=2 SV=1	-0.55	0.00185576	0.0217236
	A0A480L882	RNA helicase OS=Sus scrofa OX=9823 PE=3 SV=1	-0.55	0.00361798	0.0308933
	A0A5G2QX00	Integrin-associated protein OS=Sus scrofa OX=9823 GN=CD47 PE=1 SV=1	-0.55	0.00469787	0.0349424
	A0A4X1TGC6	Uncharacterized protein OS=Sus scrofa OX=9823 PE=3 SV=1	-0.55	0.00568796	0.0392488
	A0A4X1V612	Uncharacterized protein OS=Sus scrofa OX=9823 GN=ZMAT3 PE=4 SV=1	-0.56	0.000160765	0.00705019
	F1RFJ0	Kremen protein OS=Sus scrofa OX=9823 GN=KREMEN1 PE=4 SV=4	-0.56	0.000625706	0.013511
	P09623	Dihydrolipoyl dehydrogenase, mitochondrial OS=Sus scrofa OX=9823 GN=DLD PE=1 SV=1	-0.56	0.000655887	0.0137334
	F1S418	Peroxiredoxin 3 OS=Sus scrofa OX=9823 GN=PRDX3 PE=1 SV=1	-0.56	0.00127782	0.0181065
	A0A4X1V6Y8	Guanine nucleotide-binding protein subunit gamma OS=Sus scrofa OX=9823 GN=GNG10 PE=3 SV=1	-0.56	0.00429207	0.033673
	A0A4X1U5E3	PHB domain-containing protein OS=Sus scrofa OX=9823 GN=ERLIN1 PE=3 SV=1	-0.56	0.00429186	0.033673
	A0A287BIV6	39S ribosomal protein L37, mitochondrial OS=Sus scrofa OX=9823 GN=MRPL37 PE=1 SV=1	-0.56	0.00546573	0.0383543
	A0A4X1TR12	ANK_REP_REGION domain-containing protein OS=Sus scrofa OX=9823 GN=ANKRD46 PE=4 SV=1	-0.56	0.00699219	0.0440158
	A0A4X1TXS0	39S ribosomal protein L22, mitochondrial OS=Sus scrofa OX=9823 GN=MRPL22 PE=3 SV=1	-0.57	0.000647473	0.0136584
	A0A0K1SB73	Inner nuclear membrane protein Man1 isoform 1 OS=Sus scrofa OX=9823 GN=LEMD3 PE=1 SV=1	-0.57	0.00127737	0.0181065
	A0A4X1T0A8	Complex I-B22 OS=Sus scrofa OX=9823 GN=NDUFB9 PE=3 SV=1	-0.57	0.00237597	0.0246496
	A0A4X1VHE8	Glutamate dehydrogenase (NAD(P)(+)) OS=Sus scrofa OX=9823 GN=GLUD1 PE=3 SV=1	-0.57	0.00395773	0.0322818
	A0A4X1T6M0	Complex I-B15 OS=Sus scrofa OX=9823 GN=NDUFB4 PE=3 SV=1	-0.57	0.00482562	0.0355611
	A0A4X1SF39	Uncharacterized protein OS=Sus scrofa OX=9823 GN=AUH PE=3 SV=1	-0.57	0.00677061	0.0432137
	F1S714	Peroxisomal assembly protein PEX3 OS=Sus scrofa OX=9823 GN=PEX3 PE=4 SV=3	-0.58	0.000689386	0.013971
	A0A5G2RA64	t-SNARE coiled-coil homology domain-containing protein OS=Sus scrofa OX=9823 GN=STX16-NPEPL1 PE=1 SV=1	-0.58	0.000833148	0.0153272
	P00889	Citrate synthase, mitochondrial OS=Sus scrofa OX=9823 GN=CS PE=1 SV=2	-0.58	0.00115146	0.0173437
	A0A4X1U6Q8	Uncharacterized protein OS=Sus scrofa OX=9823 PE=3 SV=1	-0.58	0.00226151	0.0238715
	A0A480IZG6	Metastasis-associated protein MTA1 isoform MTA1 OS=Sus scrofa OX=9823 PE=4 SV=1	-0.58	0.00373658	0.0311647
	A0A0B8RTA5	Aconitate hydratase, mitochondrial OS=Sus scrofa domesticus OX=9825 GN=ACO2 PE=3 SV=1	-0.58	0.00400318	0.0325051
	K7GP28	Hydroxysteroid 17-beta dehydrogenase 10 OS=Sus scrofa OX=9823 GN=HSD17B10 PE=1 SV=1	-0.58	0.00423624	0.0334211
	I3LJ31	Transmembrane protein 259 OS=Sus scrofa OX=9823 GN=TMEM259 PE=4 SV=2	-0.58	0.0043914	0.0339485
	A0A4X1VP82	Guanidinoacetate N-methyltransferase OS=Sus scrofa OX=9823 GN=GAMT PE=3 SV=1	-0.58	0.00753883	0.0461541
	A0A4X1VX77	Complex I-15 kDa OS=Sus scrofa OX=9823 GN=NDUFS5 PE=3 SV=1	-0.58	0.00862267	0.0496492
	A0A480EKD7	Kin of IRRE-like protein 1 isoform X1 OS=Sus scrofa OX=9823 GN=KIRREL1 PE=4 SV=1	-0.59	0.000186277	0.00737489
	A0A480LCP7	All-trans retinoic acid-induced differentiation factor isoform b OS=Sus scrofa OX=9823 PE=4 SV=1	-0.59	0.00257202	0.0255611
	A0A4X1V532	Complex I-B18 OS=Sus scrofa OX=9823 GN=NDUFB7 PE=3 SV=1	-0.59	0.00709208	0.0444559
	A0A4X1VVT6	Protein YIPF OS=Sus scrofa OX=9823 GN=YIPF6 PE=3 SV=1	-0.59	0.00755843	0.0462492
	A0A480YTG4	Presenilin OS=Sus scrofa OX=9823 PE=3 SV=1	-0.6	0.000262869	0.00910194
	A0A480LGI2	DNA-directed RNA polymerase subunit OS=Sus scrofa OX=9823 PE=3 SV=1	-0.6	0.000272324	0.0091509
	I3LCI2	Pyruvate dehydrogenase E1 component subunit alpha OS=Sus scrofa OX=9823 GN=PDHA1 PE=1 SV=2	-0.6	0.000980836	0.016493
	A0A4X1SXH9	Vang-like protein OS=Sus scrofa OX=9823 GN=VANGL1 PE=3 SV=1	-0.6	0.00135646	0.0183425
	A0A4X1THY9	Fumarate hydratase, mitochondrial OS=Sus scrofa OX=9823 GN=FH PE=3 SV=1	-0.6	0.0051355	0.0369417
	A0A4X1SKZ9	VWFA domain-containing protein OS=Sus scrofa OX=9823 GN=CACNA2D1 PE=3 SV=1	-0.6	0.00526751	0.0375137
	A0A4X1T6F9	Prenylcys_lyase domain-containing protein OS=Sus scrofa OX=9823 PE=3 SV=1	-0.61	0.00223277	0.0238117
	Q66X52	Ragulator complex protein LAMTOR5 OS=Sus scrofa OX=9823 GN=LAMTOR5 PE=3 SV=2	-0.61	0.00323806	0.0288814
	F1SKE2	Procollagen-lysine 5-dioxygenase OS=Sus scrofa OX=9823 GN=PLOD2 PE=1 SV=4	-0.62	0.000288342	0.00936882
	A0A5G2QG83	Alpha-1,6-mannosyl-glycoprotein 2-beta-N-acetylglucosaminyltransferase OS=Sus scrofa OX=9823 GN=MGAT2 PE=3 SV=1	-0.62	0.000345698	0.0103571
	F2Z5T3	Chromobox 5 OS=Sus scrofa OX=9823 GN=CBX5 PE=1 SV=1	-0.62	0.00060958	0.0133591
	F1RJM8	Abhydrolase domain containing 11 OS=Sus scrofa OX=9823 GN=ABHD11 PE=1 SV=3	-0.62	0.00108938	0.0170462
	A0A4X1U026	Uncharacterized protein OS=Sus scrofa OX=9823 GN=ACAD10 PE=3 SV=1	-0.62	0.00203991	0.0227257
	A0A5G2Q6W7	Intercellular adhesion molecule 1 OS=Sus scrofa OX=9823 GN=ICAM1 PE=1 SV=1	-0.62	0.00250736	0.0252709
	A0A4X1SEX9	Sodium/hydrogen exchanger OS=Sus scrofa OX=9823 GN=SLC9A6 PE=3 SV=1	-0.62	0.00444324	0.0341951
	A0A4X1UEL3	Uncharacterized protein OS=Sus scrofa OX=9823 PE=4 SV=1	-0.62	0.00532372	0.0378027
	A0A4X1VL05	Uncharacterized protein OS=Sus scrofa OX=9823 GN=SINHCAF PE=4 SV=1	-0.62	0.00535171	0.0378773
	A0A481BA38	Lysophosphatidylcholine acyltransferase 3 OS=Sus scrofa OX=9823 GN=LPCAT3 PE=1 SV=1	-0.62	0.00594534	0.0401317
	A0A4X1T125	Corrinoid adenosyltransferase OS=Sus scrofa OX=9823 GN=MMAB PE=3 SV=1	-0.62	0.0061248	0.0410198
	I3LRR4	Complex I-9kD OS=Sus scrofa OX=9823 GN=NDUFV3 PE=1 SV=3	-0.62	0.00699121	0.0440158
	F1SUF2	Hexokinase OS=Sus scrofa OX=9823 GN=HK1 PE=1 SV=4	-0.63	0.000304576	0.00974998
	A0A0B8RZZ9	SURF1-like protein OS=Sus scrofa domesticus OX=9825 GN=SURF1 PE=3 SV=1	-0.63	0.00041644	0.011247
	A0A287AC51	Uncharacterized protein OS=Sus scrofa OX=9823 GN=HS2ST1 PE=3 SV=1	-0.63	0.000839158	0.0154171
	P33198	Isocitrate dehydrogenase [NADP], mitochondrial (Fragment) OS=Sus scrofa OX=9823 GN=IDH2 PE=1 SV=1	-0.63	0.00113631	0.0172799
	D0G781	Acyl carrier protein OS=Sus scrofa OX=9823 GN=NDUFAB1 PE=2 SV=1	-0.63	0.00136657	0.018428
	A0A4X1VSR2	Tetraspanin OS=Sus scrofa OX=9823 GN=CD151 PE=3 SV=1	-0.63	0.00255314	0.0255194
	A0A4X1VCQ3	Succinate--CoA ligase [GDP-forming] subunit beta, mitochondrial OS=Sus scrofa OX=9823 GN=SUCLG2 PE=3 SV=1	-0.63	0.00305892	0.0280978
	A0A5G2R184	28S ribosomal protein S10, mitochondrial OS=Sus scrofa OX=9823 GN=MRPS10 PE=3 SV=1	-0.63	0.00531343	0.0377492
	A0A4X1SGR8	NADH dehydrogenase [ubiquinone] 1 alpha subcomplex subunit 2 OS=Sus scrofa OX=9823 PE=3 SV=1	-0.63	0.00545703	0.0383063
	A0A5G2RGW9	Apo-1 antigen OS=Sus scrofa OX=9823 GN=FAS PE=4 SV=1	-0.63	0.0065149	0.042367
	A0A4X1SHI2	Band 4.1-like protein 5 OS=Sus scrofa OX=9823 GN=EPB41L5 PE=4 SV=1	-0.63	0.0073268	0.0453488
	A0A286ZZ81	Mediator of RNA polymerase II transcription subunit 4 OS=Sus scrofa OX=9823 GN=MED4 PE=3 SV=1	-0.63	0.00862095	0.0496462
	A0A4X1V1E5	Alanine--tRNA ligase OS=Sus scrofa OX=9823 GN=AARS PE=3 SV=1	-0.64	0.000911696	0.0159266
	K7GL93	TGF-beta receptor type-2 OS=Sus scrofa OX=9823 GN=TGFBR2 PE=3 SV=3	-0.64	0.00132914	0.0182642
	A0A480SUM8	Seryl-tRNA synthetase OS=Sus scrofa OX=9823 PE=3 SV=1	-0.64	0.00268659	0.0262347
	A0A4X1UWL8	Uncharacterized protein OS=Sus scrofa OX=9823 GN=DPF2 PE=4 SV=1	-0.64	0.00601338	0.0404052
	A0A287AGS1	Store-operated calcium entry-associated regulatory factor OS=Sus scrofa OX=9823 GN=SARAF PE=1 SV=1	-0.65	0.00069462	0.013971
	A0A4X1W223	Dolichyl-diphosphooligosaccharide--protein glycosyltransferase subunit MAGT1 OS=Sus scrofa OX=9823 GN=MAGT1 PE=3 SV=1	-0.65	0.00156161	0.0198078
	A0A480Y698	28S ribosomal protein S9, mitochondrial (Fragment) OS=Sus scrofa OX=9823 PE=3 SV=1	-0.65	0.00183832	0.0216241
	A0A481AL49	Mitochondrial 2-oxodicarboxylate carrier isoform 2 OS=Sus scrofa OX=9823 PE=3 SV=1	-0.65	0.00191024	0.0220794
	F1SR64	39S ribosomal protein L44, mitochondrial OS=Sus scrofa OX=9823 GN=MRPL44 PE=1 SV=2	-0.65	0.0024821	0.0252567
	A0A5G2QD09	UDP-glucose glycoprotein glucosyltransferase 2 OS=Sus scrofa OX=9823 GN=UGGT2 PE=3 SV=1	-0.65	0.00745327	0.0459587
	F1SB61	Female-lethal(2)D homolog OS=Sus scrofa OX=9823 GN=WTAP PE=1 SV=2	-0.65	0.00831813	0.048635
	F1S4V0	Cytochrome c oxidase subunit 7A2 like OS=Sus scrofa OX=9823 GN=COX7A2L PE=1 SV=3	-0.66	0.000298386	0.00964946
	A0A287BG27	U1 small nuclear ribonucleoprotein C OS=Sus scrofa OX=9823 GN=SNRPC PE=1 SV=2	-0.66	0.000943038	0.0162377
	A0A5G2R301	Phosphatidylinositol glycan anchor biosynthesis class T OS=Sus scrofa OX=9823 GN=PIGT PE=1 SV=1	-0.66	0.00160601	0.0201967
	A0A4X1SD79	Glutaredoxin domain-containing protein OS=Sus scrofa OX=9823 GN=GLRX5 PE=4 SV=1	-0.66	0.00165135	0.0204985
	I3LAQ3	Phosphatidate cytidylyltransferase OS=Sus scrofa OX=9823 GN=CDS2 PE=1 SV=2	-0.66	0.00210356	0.0230317
	A0A287BB01	Reticulon OS=Sus scrofa OX=9823 GN=RTN3 PE=1 SV=2	-0.66	0.00580754	0.0396166
	F1RYW4	Prostate androgen-regulated mucin-like protein 1 OS=Sus scrofa OX=9823 GN=PARM1 PE=4 SV=4	-0.66	0.00589574	0.039987
	Q5MG61	Cytochrome b OS=Sus scrofa OX=9823 GN=CYTB PE=3 SV=1	-0.67	0.000157671	0.0069654
	I3LI94	Uncharacterized protein OS=Sus scrofa OX=9823 GN=ZMYM3 PE=4 SV=2	-0.67	0.000325285	0.0101266
	A0A4X1W2D7	NADH dehydrogenase [ubiquinone] 1 alpha subcomplex subunit 6 OS=Sus scrofa OX=9823 GN=NDUFA6 PE=3 SV=1	-0.67	0.000455415	0.0115807
	A0A480KRD0	39S ribosomal protein L11, mitochondrial isoform a OS=Sus scrofa OX=9823 PE=3 SV=1	-0.67	0.000572925	0.0130681
	A0A4X1VRM6	Complex I-B14.7 OS=Sus scrofa OX=9823 GN=NDUFA11 PE=3 SV=1	-0.67	0.0016861	0.0207465
	A0A4X1U3Z1	Uncharacterized protein OS=Sus scrofa OX=9823 GN=SRSF5 PE=3 SV=1	-0.67	0.00457599	0.0345699
	A0A4X1VAJ6	Arm_2 domain-containing protein OS=Sus scrofa OX=9823 GN=ARMC10 PE=4 SV=1	-0.67	0.00776524	0.0468912
	A0A286ZWZ5	Aspartyl-tRNA synthetase 2, mitochondrial OS=Sus scrofa OX=9823 GN=DARS2 PE=3 SV=2	-0.68	0.00307733	0.0281115
	A0A5G2QEN4	Isoleucyl-tRNA synthetase OS=Sus scrofa OX=9823 GN=IARS2 PE=1 SV=1	-0.68	0.00416682	0.0330699
	A0A4X1VJ06	Uncharacterized protein OS=Sus scrofa OX=9823 GN=EI24 PE=3 SV=1	-0.68	0.00736897	0.0455618
	A0A4X1TMK0	Uncharacterized protein OS=Sus scrofa OX=9823 GN=PIGS PE=3 SV=1	-0.69	0.000380884	0.0108352
	A0A287ALE4	Transmembrane 9 superfamily member OS=Sus scrofa OX=9823 GN=IPO4 PE=1 SV=2	-0.69	0.00181868	0.0216014
	F1STE5	39S ribosomal protein L30, mitochondrial OS=Sus scrofa OX=9823 GN=MRPL30 PE=1 SV=3	-0.69	0.00371192	0.0309904
	A0A4X1U3X2	FERM domain-containing protein OS=Sus scrofa OX=9823 PE=4 SV=1	-0.69	0.00451526	0.0343509
	A0A287B4X7	RAB4B, member RAS oncogene family OS=Sus scrofa OX=9823 GN=RAB4B PE=1 SV=2	-0.69	0.00564719	0.0391139
	A0A287A717	Tetratricopeptide repeat domain 17 OS=Sus scrofa OX=9823 GN=TTC17 PE=4 SV=1	-0.69	0.00678334	0.0432267
	A0A480QWI4	Histone H1.4 OS=Sus scrofa OX=9823 PE=3 SV=1	-0.7	3.60015e-05	0.00595117
	A0A480TWI8	Histone H1.3 OS=Sus scrofa OX=9823 PE=3 SV=1	-0.7	0.000411114	0.011247
	F1SKM0	Ubiquinol-cytochrome c reductase core protein 1 OS=Sus scrofa OX=9823 GN=UQCRC1 PE=1 SV=3	-0.7	0.000544582	0.0128293
	A0A4X1UQP3	Peptidase_M3 domain-containing protein OS=Sus scrofa OX=9823 PE=3 SV=1	-0.7	0.000854525	0.0154637
	A0A4X1W4C7	Uncharacterized protein OS=Sus scrofa OX=9823 GN=GPC4 PE=3 SV=1	-0.7	0.00262158	0.0258296
	A0A2C9F392	Propionyl-CoA carboxylase beta chain, mitochondrial OS=Sus scrofa OX=9823 GN=PCCB PE=4 SV=2	-0.7	0.00276836	0.0266004
	A0A4X1TA51	Uncharacterized protein OS=Sus scrofa OX=9823 GN=CUTA PE=3 SV=1	-0.7	0.0040474	0.0326835
	A0A287AG72	Musashi RNA binding protein 2 OS=Sus scrofa OX=9823 GN=MSI2 PE=3 SV=2	-0.7	0.00451199	0.0343509
	A0A287AWS0	Mitochondrial ribosomal protein L41 OS=Sus scrofa OX=9823 GN=MRPL41 PE=1 SV=1	-0.7	0.00620079	0.0413057
	Q0R678	Maillard deglycase OS=Sus scrofa OX=9823 GN=PARK7 PE=1 SV=1	-0.7	0.00675844	0.0431891
	A0A4X1W2X3	CRIB domain-containing protein OS=Sus scrofa OX=9823 GN=CDC42SE1 PE=3 SV=1	-0.71	7.74555e-05	0.0069654
	I3LTW0	Transmembrane protein 97 OS=Sus scrofa OX=9823 GN=TMEM97 PE=3 SV=2	-0.71	0.000106892	0.0069654
	F1RQM0	Trophoblast glycoprotein OS=Sus scrofa OX=9823 GN=TPBG PE=4 SV=1	-0.71	7.54959e-05	0.0069654
	A0A287A2X5	Gluconokinase OS=Sus scrofa OX=9823 GN=IDNK PE=3 SV=1	-0.71	0.000345539	0.0103571
	A0A5G2QGQ5	Acyl-CoA synthetase family member 2 OS=Sus scrofa OX=9823 GN=ACSF2 PE=1 SV=1	-0.71	0.000816898	0.0152188
	A0A4X1THU2	NADH dehydrogenase [ubiquinone] iron-sulfur protein 6, mitochondrial OS=Sus scrofa OX=9823 GN=NDUFS6 PE=3 SV=1	-0.71	0.0014444	0.0190588
	A0A4X1TDF5	Pyruvate carboxylase OS=Sus scrofa OX=9823 PE=4 SV=1	-0.71	0.00620568	0.0413057
	A0A287A9I8	ATP synthase subunit gamma OS=Sus scrofa OX=9823 GN=ATP5F1C PE=1 SV=2	-0.72	2.58634e-05	0.00524634
	A0A4X1VLA2	Complex I-B14.5a OS=Sus scrofa OX=9823 GN=NDUFA7 PE=3 SV=1	-0.72	0.0006122	0.0133816
	F1SAE9	Laminin subunit beta 1 OS=Sus scrofa OX=9823 GN=LAMB1 PE=1 SV=4	-0.72	0.00247955	0.0252467
	A0A287BIL5	Sad1 and UNC84 domain containing 2 OS=Sus scrofa OX=9823 GN=SUN2 PE=1 SV=1	-0.73	0.000319693	0.00997766
	A0A287BNJ7	Beta-ketoacyl-[acyl-carrier-protein] synthase I OS=Sus scrofa OX=9823 GN=OXSM PE=4 SV=1	-0.73	0.000416193	0.011247
	A0A480V9C6	PAX transactivation activation domain-interacting protein OS=Sus scrofa OX=9823 PE=4 SV=1	-0.73	0.00145284	0.0190588
	A0A4X1SJC7	Hormone-sensitive lipase OS=Sus scrofa OX=9823 GN=LIPE PE=3 SV=1	-0.73	0.003069	0.0280978
	A0A287AMH2	RNA polymerase-associated protein LEO1 OS=Sus scrofa OX=9823 GN=LEO1 PE=1 SV=1	-0.74	0.00366723	0.0308933
	P13618	ATP synthase-coupling factor 6, mitochondrial OS=Sus scrofa OX=9823 GN=ATP5PF PE=1 SV=1	-0.74	0.003912	0.0320697
	A0A4X1U8I2	PPM-type phosphatase domain-containing protein OS=Sus scrofa OX=9823 GN=PDP1 PE=3 SV=1	-0.75	0.000328158	0.0101266
	A0A480F0E9	Piezo-type mechanosensitive ion channel component OS=Sus scrofa OX=9823 PE=3 SV=1	-0.75	0.00478577	0.0353752
	P00506	Aspartate aminotransferase, mitochondrial OS=Sus scrofa OX=9823 GN=GOT2 PE=1 SV=2	-0.76	0.000568631	0.0130681
	K7GP19	39S ribosomal protein L13, mitochondrial OS=Sus scrofa OX=9823 GN=MRPL13 PE=1 SV=2	-0.77	0.00146389	0.0190588
	F1SD73	Complex I-MNLL OS=Sus scrofa OX=9823 PE=1 SV=2	-0.77	0.00175587	0.0212217
	A0A4X1UBA0	TGS domain-containing protein OS=Sus scrofa OX=9823 PE=4 SV=1	-0.78	0.00130955	0.0181988
	A0A5G2QIX0	Mitochondrial ribosomal protein S2 OS=Sus scrofa OX=9823 GN=MRPS2 PE=3 SV=1	-0.79	0.000455501	0.0115807
	A0A140UHW4	ICT1 OS=Sus scrofa OX=9823 GN=MRPL3 PE=1 SV=1	-0.79	0.00128226	0.0181334
	B5U6Z3	Claudin (Fragment) OS=Sus scrofa OX=9823 GN=CLDN1 PE=2 SV=1	-0.79	0.0021599	0.0234488
	I3LIM4	Desmoglein 2 OS=Sus scrofa OX=9823 GN=DSG2 PE=1 SV=3	-0.79	0.00268693	0.0262347
	B5KN66	NADH-ubiquinone oxidoreductase chain 3 OS=Sus scrofa OX=9823 GN=ND3 PE=3 SV=1	-0.79	0.00418127	0.0330699
	M3UYZ2	Chromosome alignment maintaining phosphoprotein 1 OS=Sus scrofa OX=9823 GN=CHAMP1 PE=2 SV=1	-0.8	9.37859e-05	0.0069654
	A0A4X1VSA0	Complex I-30kD OS=Sus scrofa OX=9823 GN=NDUFS3 PE=3 SV=1	-0.8	0.000479243	0.0120104
	A0A4X1UDU2	Late endosomal/lysosomal adaptor and MAPK and MTOR activator 3 OS=Sus scrofa OX=9823 GN=LAMTOR3 PE=3 SV=1	-0.8	0.00275909	0.0265734
	A0A5G2RHG3	DSN1 component of MIS12 kinetochore complex OS=Sus scrofa OX=9823 GN=DSN1 PE=4 SV=1	-0.8	0.00334957	0.0295105
	F1RN68	Carboxypeptidase D OS=Sus scrofa OX=9823 GN=CPD PE=1 SV=2	-0.81	4.83218e-05	0.00663072
	A0A480PDR7	3-ketoacyl-CoA thiolase, peroxisomal isoform a OS=Sus scrofa OX=9823 PE=3 SV=1	-0.81	0.000478973	0.0120104
	A0A4X1SQW0	28S ribosomal protein S31, mitochondrial OS=Sus scrofa OX=9823 GN=MRPS31 PE=3 SV=1	-0.81	0.000895568	0.0158516
	A0A480EPF8	Chromosome 2 C5orf24 homolog OS=Sus scrofa OX=9823 GN=C2H5orf24 PE=3 SV=1	-0.81	0.00368601	0.0308933
	A0A287A5G7	RNA binding motif protein 6 OS=Sus scrofa OX=9823 GN=RBM6 PE=4 SV=1	-0.82	0.000168618	0.00716197
	A0A480YQL4	Superoxide dismutase (Fragment) OS=Sus scrofa OX=9823 PE=3 SV=1	-0.82	0.000353128	0.010444
	A0A480ZC83	Cytochrome b-c1 complex subunit 2, mitochondrial OS=Sus scrofa OX=9823 PE=3 SV=1	-0.82	0.000484253	0.0120992
	A0A5K1UCS8	3-hydroxy-3-methylglutaryl coenzyme A synthase OS=Sus scrofa OX=9823 PE=2 SV=1	-0.83	8.42678e-06	0.0035371
	A0A4X1STL1	V-type proton ATPase subunit a OS=Sus scrofa OX=9823 PE=3 SV=1	-0.83	0.00316439	0.0284955
	A0A286ZU68	39S ribosomal protein L33, mitochondrial OS=Sus scrofa OX=9823 GN=MRPL33 PE=1 SV=1	-0.83	0.00462169	0.0346568
	I3LA89	Acyl-CoA thioesterase 8 OS=Sus scrofa OX=9823 GN=ACOT8 PE=1 SV=2	-0.84	0.00779513	0.0470203
	A0A5G2QHX1	Glycoprotein-N-acetylgalactosamine 3-beta-galactosyltransferase 1 OS=Sus scrofa OX=9823 GN=C1GALT1 PE=3 SV=1	-0.85	9.6406e-05	0.0069654
	A0A4X1W7W4	Uncharacterized protein OS=Sus scrofa OX=9823 GN=NID2 PE=4 SV=1	-0.86	4.01689e-05	0.00595117
	A0A4X1V7Y5	Histone deacetylase OS=Sus scrofa OX=9823 GN=HDAC2 PE=3 SV=1	-0.86	0.00574663	0.0393258
	A0A480JJY1	Phenylalanyl-tRNA synthetase OS=Sus scrofa OX=9823 PE=3 SV=1	-0.86	0.00818559	0.0481998
	Q71K49	ATP synthase protein 8 OS=Sus scrofa OX=9823 GN=ATP8 PE=3 SV=1	-0.87	8.03427e-05	0.0069654
	A0A5G2RD92	Sm domain-containing protein OS=Sus scrofa OX=9823 GN=LSM5 PE=3 SV=1	-0.87	0.00534759	0.0378773
	A0A4X1V5B3	G domain-containing protein OS=Sus scrofa OX=9823 GN=MTG1 PE=4 SV=1	-0.87	0.00576508	0.0394062
	A0A287BL41	Chromobox 8 OS=Sus scrofa OX=9823 GN=CBX8 PE=1 SV=2	-0.88	0.000279694	0.00927092
	A0A4X1W5I7	Multifunctional fusion protein OS=Sus scrofa OX=9823 GN=ALDH4A1 PE=3 SV=1	-0.88	0.000353586	0.010444
	A0A286ZXI3	RNA-binding motif protein 42 OS=Sus scrofa OX=9823 GN=RBM42 PE=1 SV=1	-0.88	0.000870081	0.0155818
	A0A287ABD1	Abhydrolase domain containing 10, depalmitoylase OS=Sus scrofa OX=9823 GN=ABHD10 PE=1 SV=1	-0.88	0.0031913	0.0286687
	F1RL81	Branched-chain-amino-acid transaminase OS=Sus scrofa OX=9823 GN=BCAT2 PE=1 SV=3	-0.88	0.00621167	0.0413057
	A0A480IN82	Neuropathy target esterase OS=Sus scrofa OX=9823 PE=3 SV=1	-0.88	0.00645643	0.0422705
	F1RG41	Uncharacterized protein OS=Sus scrofa OX=9823 GN=ABCB10 PE=4 SV=3	-0.89	0.000685806	0.013971
	A0A4X1SGS3	P-type Cu(+) transporter OS=Sus scrofa OX=9823 GN=ATP7A PE=3 SV=1	-0.89	0.000815361	0.0152188
	A0A4X1T522	Terpene cyclase/mutase family member OS=Sus scrofa OX=9823 GN=LSS PE=3 SV=1	-0.89	0.00100054	0.0166031
	A0A5G2R2V2	Mitochondrial ribosomal protein L40 OS=Sus scrofa OX=9823 GN=MRPL40 PE=1 SV=1	-0.89	0.00572774	0.0392488
	D0G7F0	Methylsterol monooxygenase 1 OS=Sus scrofa OX=9823 GN=MSMO1 PE=2 SV=1	-0.9	5.42416e-05	0.00677021
	A0A1C9J6H1	MHC class I antigen OS=Sus scrofa OX=9823 GN=SLA-2 PE=2 SV=1	-0.9	0.00134168	0.0182642
	K7GLF7	Protein-glutamine gamma-glutamyltransferase K OS=Sus scrofa OX=9823 GN=TGM1 PE=3 SV=1	-0.9	0.00487178	0.0357603
	A0A480F030	Spectrin beta chain OS=Sus scrofa OX=9823 PE=3 SV=1	-0.9	0.00811763	0.0480528
	A0A4X1T4R9	SNW domain-containing protein 1 OS=Sus scrofa OX=9823 GN=SNW1 PE=3 SV=1	-0.91	0.000182596	0.00734391
	A0A4X1WCH9	SWIB domain-containing protein OS=Sus scrofa OX=9823 GN=SMARCD1 PE=3 SV=1	-0.91	0.000694471	0.013971
	F1S682	Sulfhydryl oxidase OS=Sus scrofa OX=9823 GN=QSOX1 PE=1 SV=2	-0.91	0.00346878	0.0301858
	A5GFR8	Brain enriched myelin associated protein 1 OS=Sus scrofa OX=9823 GN=BCAS1 PE=1 SV=1	-0.91	0.00547559	0.0383711
	M3TYQ4	EFR3 homolog A OS=Sus scrofa OX=9823 GN=EFR3A PE=1 SV=1	-0.92	1.93348e-05	0.0049903
	A0A5G2RDZ9	Uncharacterized protein OS=Sus scrofa OX=9823 GN=RYR3 PE=4 SV=1	-0.92	3.89112e-05	0.00595117
	A1XQS3	Mitochondrial NDUFA4 OS=Sus scrofa OX=9823 GN=NDUFA4 PE=2 SV=1	-0.92	0.00021012	0.00790787
	A0A480PJS1	Cadherin-6 OS=Sus scrofa OX=9823 PE=4 SV=1	-0.92	0.00163023	0.0203149
	A0A4X1TIE8	Uncharacterized protein OS=Sus scrofa OX=9823 GN=SLC30A1 PE=3 SV=1	-0.92	0.00346423	0.0301567
	F1S3V2	Protein O-linked-mannose beta-1,2-N-acetylglucosaminyltransferase 1 OS=Sus scrofa OX=9823 GN=POMGNT1 PE=3 SV=1	-0.92	0.00384454	0.0316797
	A0A4X1UT70	Hydroxyacyl-coenzyme A dehydrogenase, mitochondrial OS=Sus scrofa OX=9823 GN=HADH PE=3 SV=1	-0.92	0.00523153	0.0373739
	A0A5G2RA17	Aldehyde dehydrogenase 6 family member A1 OS=Sus scrofa OX=9823 GN=ALDH6A1 PE=1 SV=1	-0.93	0.000983124	0.016493
	A0A4X1T823	t-SNARE coiled-coil homology domain-containing protein OS=Sus scrofa OX=9823 GN=VTI1A PE=3 SV=1	-0.94	0.000486919	0.0121317
	F1SD82	Syntaxin 10 OS=Sus scrofa OX=9823 GN=STX10 PE=3 SV=3	-0.94	0.00314538	0.0284411
	A0A4X1SY67	Phosphatidylinositol-glycan biosynthesis class W protein OS=Sus scrofa OX=9823 GN=PIGW PE=3 SV=1	-0.95	2.42115e-05	0.00521
	A0A481ARR7	Aldehyde dehydrogenase (NAD(+)) OS=Sus scrofa OX=9823 PE=3 SV=1	-0.96	0.000733832	0.0143795
	A0A0B8RTI6	Leucyl/cystinyl aminopeptidase OS=Sus scrofa domesticus OX=9825 GN=LNPEP PE=3 SV=1	-0.96	0.00315717	0.0284554
	A0A480TU09	Protein NipSnap homolog 3A isoform 1 OS=Sus scrofa OX=9823 PE=3 SV=1	-0.96	0.00393092	0.0321532
	A0A4X1VZA1	L-serine-phosphatidylethanolamine phosphatidyltransferase OS=Sus scrofa OX=9823 GN=PTDSS2 PE=3 SV=1	-0.97	0.000204852	0.00775217
	A0A4X1UA41	Aspartyl aminopeptidase OS=Sus scrofa OX=9823 PE=3 SV=1	-0.97	0.00309916	0.0282106
	A0A4X1U8L3	3-hydroxyacyl-[acyl-carrier-protein] dehydratase OS=Sus scrofa OX=9823 PE=4 SV=1	-0.97	0.00658745	0.0426128
	I3L974	Solute carrier family 25 member 40 OS=Sus scrofa OX=9823 GN=SLC25A40 PE=1 SV=2	-0.97	0.00815873	0.0481998
	F1RNM7	Protein phosphatase OS=Sus scrofa OX=9823 GN=PPTC7 PE=3 SV=2	-0.98	5.5136e-05	0.00677021
	A0A480LR40	Tricarboxylate transport protein, mitochondrial isoform a (Fragment) OS=Sus scrofa OX=9823 PE=3 SV=1	-0.98	0.000426306	0.0113871
	A0A287A1Y5	Mediator of RNA polymerase II transcription subunit 16 OS=Sus scrofa OX=9823 GN=MED16 PE=3 SV=1	-0.98	0.00117783	0.0175108
	Q69GF4	Cytochrome c oxidase subunit 3 OS=Sus scrofa OX=9823 GN=COX3 PE=3 SV=1	-0.98	0.00120314	0.0175751
	A0A5G2QVI3	Mitochondrial ribosomal protein L27 OS=Sus scrofa OX=9823 GN=MRPL27 PE=3 SV=1	-0.99	0.00234179	0.0244553
	A0A480WTN9	DnaJ homolog subfamily C member 1 OS=Sus scrofa OX=9823 PE=4 SV=1	-0.99	0.00270641	0.0263436
	K7GMF6	Adhesion G protein-coupled receptor E5 OS=Sus scrofa OX=9823 GN=ADGRE5 PE=1 SV=3	-1	0.00129693	0.0181336
	F1RM98	Uncharacterized protein OS=Sus scrofa OX=9823 GN=LOC100737977 PE=4 SV=2	-1.01	3.6327e-05	0.00595117
	A0A480EEU3	Receptor protein-tyrosine kinase OS=Sus scrofa OX=9823 PE=4 SV=1	-1.01	0.00196634	0.0223626
	A0A287A4R2	IKAROS family zinc finger 2 OS=Sus scrofa OX=9823 GN=IKZF2 PE=4 SV=1	-1.01	0.00225535	0.0238187
	A0A4X1TUA6	HMA domain-containing protein OS=Sus scrofa OX=9823 GN=ATOX1 PE=4 SV=1	-1.01	0.00367209	0.0308933
	B2CXA8	Acyl-CoA synthetase long-chain family member 4 OS=Sus scrofa OX=9823 GN=ACSL4 PE=2 SV=1	-1.01	0.00853305	0.0493629
	A0A4X1UXT4	Uncharacterized protein OS=Sus scrofa OX=9823 PE=3 SV=1	-1.02	0.000246264	0.00868044
	A0A5G2R9D6	Peroxiredoxin-5 OS=Sus scrofa OX=9823 GN=PRDX5 PE=1 SV=1	-1.02	0.00444707	0.034199
	A0A4X1TRT9	Mannose-6-phosphate isomerase OS=Sus scrofa OX=9823 PE=3 SV=1	-1.03	0.00277639	0.0266651
	A0A5G2QKP8	Mitochondrial ribosomal protein S23 OS=Sus scrofa OX=9823 GN=MRPS23 PE=1 SV=1	-1.03	0.00550242	0.0385132
	A0A4X1T7K0	Propionate--CoA ligase OS=Sus scrofa OX=9823 GN=ACSS2 PE=3 SV=1	-1.04	8.96841e-05	0.0069654
	A0A287BRY0	Tropomyosin alpha-1 chain OS=Sus scrofa OX=9823 GN=TPM1 PE=1 SV=2	-1.04	0.00709394	0.0444559
	A0A0B8RZZ6	Transglutaminase 2 OS=Sus scrofa domesticus OX=9825 GN=TGM2 PE=3 SV=1	-1.05	0.00575381	0.0393619
	I3LTQ6	Sidoreflexin OS=Sus scrofa OX=9823 GN=SFXN3 PE=1 SV=3	-1.06	2.72203e-05	0.00527728
	A0A4X1T8J5	39S ribosomal protein L59, mitochondrial OS=Sus scrofa OX=9823 GN=GADD45GIP1 PE=3 SV=1	-1.06	0.00278879	0.0267032
	A0A4X1T1T4	Isopentenyl-diphosphate Delta-isomerase OS=Sus scrofa OX=9823 GN=LOC100625049 PE=3 SV=1	-1.07	2.04511e-05	0.0049903
	A0A286ZIT3	Thioredoxin related transmembrane protein 4 OS=Sus scrofa OX=9823 GN=TMX4 PE=1 SV=1	-1.07	0.000721699	0.0142658
	I3L5Z3	Uncharacterized protein OS=Sus scrofa OX=9823 GN=PRG4 PE=1 SV=2	-1.08	0.000305221	0.00976304
	A0A1L1YNR3	3-hydroxyacyl-[acyl-carrier-protein] dehydratase (Fragment) OS=Sus scrofa OX=9823 GN=FASN PE=4 SV=1	-1.08	0.0025966	0.0257129
	D0G0B3	3-ketoacyl-CoA thiolase, mitochondrial OS=Sus scrofa OX=9823 GN=ACAA2 PE=1 SV=1	-1.08	0.00834934	0.0486603
	I3LH36	Phosphatidylinositol 4-kinase type 2 OS=Sus scrofa OX=9823 GN=PI4K2B PE=3 SV=2	-1.09	0.000125561	0.0069654
	A0A287BE58	Alpha-ketoglutarate-dependent dioxygenase FTO OS=Sus scrofa OX=9823 GN=FTO PE=3 SV=2	-1.12	3.08572e-05	0.00551873
	A0A4X1U4E6	Uncharacterized protein OS=Sus scrofa OX=9823 GN=XPC PE=3 SV=1	-1.12	0.000135283	0.0069654
	P0C267	Coiled-coil domain-containing protein 127 OS=Sus scrofa OX=9823 GN=CCDC127 PE=2 SV=1	-1.13	0.000326679	0.0101266
	A0A481BCW8	Basement membrane-specific heparan sulfate proteoglycan core protein isoform b OS=Sus scrofa OX=9823 PE=4 SV=1	-1.13	0.00174787	0.0211778
	F1RL46	Citron Rho-interacting kinase OS=Sus scrofa OX=9823 GN=CIT PE=3 SV=3	-1.13	0.00251	0.0252709
	B6EDQ0	Cytochrome c oxidase subunit 2 OS=Sus scrofa OX=9823 GN=COII PE=3 SV=1	-1.14	0.000138045	0.0069654
	A0A287BLS3	Solute carrier family 38 member 9 OS=Sus scrofa OX=9823 GN=SLC38A9 PE=4 SV=2	-1.14	0.000982483	0.016493
	A0A4X1WBX8	Uncharacterized protein OS=Sus scrofa OX=9823 GN=EFCAB14 PE=4 SV=1	-1.16	0.00180572	0.0216014
	A0A287A018	Protein C10 OS=Sus scrofa OX=9823 GN=C5H12orf57 PE=1 SV=1	-1.17	0.000536087	0.0127321
	M9TGS8	Mitochondrial delta3,delta2-dienoyl-CoA isomerase OS=Sus scrofa OX=9823 GN=Eci1 PE=2 SV=1	-1.17	0.00624435	0.0414159
	A0A5G2QNA4	Uncharacterized protein OS=Sus scrofa OX=9823 GN=TPCN2 PE=4 SV=1	-1.21	0.000317798	0.00994116
	A0A5G2QPA8	NAD(P)H-hydrate epimerase OS=Sus scrofa OX=9823 GN=NAXE PE=1 SV=1	-1.22	0.00204904	0.0228114
	A0A4X1V6J2	Uncharacterized protein OS=Sus scrofa OX=9823 PE=4 SV=1	-1.23	0.00256094	0.0255194
	A0A4X1T306	Uncharacterized protein OS=Sus scrofa OX=9823 GN=MYO5C PE=3 SV=1	-1.23	0.0043425	0.0337864
	A0A4X1V2D7	Uncharacterized protein OS=Sus scrofa OX=9823 PE=3 SV=1	-1.25	0.00640367	0.0422207
	A0A480VYH6	IQCJ-SCHIP1 readthrough transcript protein isoform 1 OS=Sus scrofa OX=9823 PE=4 SV=1	-1.25	0.00660535	0.0426414
	A0A4X1VX98	Uncharacterized protein OS=Sus scrofa OX=9823 GN=C1H6orf120 PE=3 SV=1	-1.29	0.000448604	0.0115342
	A0A5S6H780	CD70 antigen OS=Sus scrofa OX=9823 GN=CD70 PE=3 SV=1	-1.29	0.000606955	0.0133371
	A0A4X1U939	Uncharacterized protein OS=Sus scrofa OX=9823 GN=MRPS14 PE=3 SV=1	-1.3	1.03768e-05	0.00397319
	A0A4X1U465	Palmitoyltransferase OS=Sus scrofa OX=9823 GN=ZDHHC17 PE=3 SV=1	-1.31	2.29616e-05	0.00505119
	A0A4X1UDY1	Uncharacterized protein OS=Sus scrofa OX=9823 PE=3 SV=1	-1.32	0.0041396	0.0329905
	A0A480QDJ5	28S ribosomal protein S15, mitochondrial OS=Sus scrofa OX=9823 PE=3 SV=1	-1.34	5.2666e-05	0.00674328
	F1RVW1	Cysteine rich tail 1 OS=Sus scrofa OX=9823 GN=CYSRT1 PE=4 SV=1	-1.34	0.00435892	0.033831
	A1Z623	Selenoprotein F OS=Sus scrofa OX=9823 GN=SELENOF PE=2 SV=2	-1.37	0.00315214	0.0284411
	A0A4X1TQD1	PSI domain-containing protein OS=Sus scrofa OX=9823 PE=3 SV=1	-1.37	0.00440046	0.0339676
	A0A4X1VXN4	Uncharacterized protein OS=Sus scrofa OX=9823 GN=KIAA0319L PE=4 SV=1	-1.4	0.00266122	0.0260703
	A0A287A808	Cytochrome c oxidase subunit OS=Sus scrofa OX=9823 GN=COX6B PE=1 SV=1	-1.42	1.47879e-05	0.00482645
	A0A480TFA5	Complex I-9kD (Fragment) OS=Sus scrofa OX=9823 PE=3 SV=1	-1.42	0.0049055	0.0358719
	A0A4X1SLV1	Acyl-CoA-binding protein OS=Sus scrofa OX=9823 GN=DBI PE=4 SV=1	-1.47	0.00129253	0.0181336
	A0A287BCU7	Amyloid beta precursor protein binding family B member 2 OS=Sus scrofa OX=9823 GN=APBB2 PE=4 SV=1	-1.47	0.00346351	0.0301567
	A0A4X1SUQ6	Uncharacterized protein OS=Sus scrofa OX=9823 PE=3 SV=1	-1.5	0.000501309	0.0122746
	A0A287BGD3	Uncharacterized protein OS=Sus scrofa OX=9823 GN=LOC100739365 PE=1 SV=2	-1.5	0.0074221	0.0458402
	A0A286ZJJ6	Mitochondrial ribosomal protein S11 OS=Sus scrofa OX=9823 GN=MRPS11 PE=1 SV=1	-1.54	0.00103361	0.0169603
	A0A4X1TZ03	Uncharacterized protein OS=Sus scrofa OX=9823 GN=TBL1X PE=4 SV=1	-1.6	0.00600084	0.0403464
	A0A4X1VNK1	Hexosyltransferase OS=Sus scrofa OX=9823 PE=3 SV=1	-1.61	0.0055069	0.0385315
	A0A480VNV2	Exostosin-1 OS=Sus scrofa OX=9823 PE=3 SV=1	-1.63	0.00750799	0.0460686
	A0A4X1VHP8	G_PROTEIN_RECEP_F3_4 domain-containing protein OS=Sus scrofa OX=9823 GN=GPRC5B PE=4 SV=1	-1.64	2.46743e-05	0.00521
	A0A480LZ70	TRAF-type zinc finger domain-containing protein 1 OS=Sus scrofa OX=9823 PE=4 SV=1	-1.66	0.000917822	0.0159465
	A0A287B8T0	Insulin-like growth factor II OS=Sus scrofa OX=9823 GN=IGF2 PE=3 SV=1	-1.7	0.00571617	0.0392488
	A0A5G2R8S6	Butyryl-CoA dehydrogenase OS=Sus scrofa OX=9823 GN=IVD PE=1 SV=1	-1.71	0.00243336	0.0250491
	A0A287A9T8	Uncharacterized protein OS=Sus scrofa OX=9823 GN=CETN2 PE=1 SV=1	-1.84	0.000354093	0.010444
	A0A4X1VRJ7	PKD_channel domain-containing protein OS=Sus scrofa OX=9823 PE=4 SV=1	-1.85	0.00677489	0.0432137
	A0A5G2QNU5	Stearoyl-CoA desaturase OS=Sus scrofa OX=9823 GN=SCD PE=3 SV=1	-1.9	0.00222996	0.0238117
	K9J4Q4	Sodium-coupled neutral amino acid transporter 2 isoform 1 OS=Sus scrofa OX=9823 GN=SLC38A2 PE=2 SV=1	-1.94	1.30224e-05	0.00450148
	A0A4X1VNM4	RNA_bind domain-containing protein OS=Sus scrofa OX=9823 GN=PARN PE=3 SV=1	-1.95	0.00469169	0.0349424
	A0A4X1U393	Thioredoxin domain-containing protein OS=Sus scrofa OX=9823 GN=TXN2 PE=4 SV=1	-2.01	0.00241697	0.0249053
	A0A5G2QMG6	Glutaredoxin 2 OS=Sus scrofa OX=9823 GN=GLRX2 PE=4 SV=1	-2.01	0.00809398	0.0479901
	A0A4X1W0S9	Ig-like domain-containing protein OS=Sus scrofa OX=9823 PE=4 SV=1	-2.11	6.46412e-05	0.0069654
	D2D0E3	Fatty acid desaturase 1a OS=Sus scrofa OX=9823 GN=FADS1 PE=2 SV=1	-2.13	0.00384117	0.0316797
	A0A4X1W3P2	Alpha-galactosidase OS=Sus scrofa OX=9823 PE=3 SV=1	-2.16	0.00793529	0.0474859
	Q9GLD5	Env protein (Fragment) OS=Sus scrofa OX=9823 PE=4 SV=1	-2.2	0.000176047	0.00716197
	A0A287B6B9	RNA binding motif protein 12B OS=Sus scrofa OX=9823 GN=RBM12B PE=1 SV=1	-2.28	0.00110982	0.0171042
	Q079S8	NADH-ubiquinone oxidoreductase chain 1 OS=Sus scrofa OX=9823 GN=ND1 PE=3 SV=1	-2.31	0.000586453	0.0130681
	A0A4X1VLC0	Cytochrome b5 heme-binding domain-containing protein OS=Sus scrofa OX=9823 PE=3 SV=1	-2.4	0.00126064	0.0179248
	F2Z5T7	Peptidyl-prolyl cis-trans isomerase OS=Sus scrofa OX=9823 GN=PPIL3 PE=1 SV=1	-2.47	0.000663677	0.013837
	F1SS24	Fibronectin OS=Sus scrofa OX=9823 GN=FN1 PE=1 SV=2	-2.49	0.00171759	0.0209889
	A0A4X1UTQ9	Uncharacterized protein OS=Sus scrofa OX=9823 GN=OPLAH PE=3 SV=1	-2.49	0.002202	0.0236191
	F1SAJ2	Uroplakin-2 OS=Sus scrofa OX=9823 GN=UPK2 PE=4 SV=3	-2.5	0.000848724	0.0154637
	A0A4X1T9M8	Diphosphomevalonate decarboxylase OS=Sus scrofa OX=9823 GN=MVD PE=3 SV=1	-2.6	1.3542e-05	0.00464209
	A0A480UCJ4	Choline transporter-like protein 2 isoform X1 OS=Sus scrofa OX=9823 PE=3 SV=1	-2.67	0.00155126	0.0197022
	A0A4X1VYQ8	Caveolin OS=Sus scrofa OX=9823 PE=3 SV=1	-3.28	0.00556526	0.0387617
	A0A480IM29	ATP-dependent RNA helicase DDX54 OS=Sus scrofa OX=9823 PE=3 SV=1	-3.3	0.00200515	0.0226734
	A0A5G2QAF0	Sterol-C5-desaturase OS=Sus scrofa OX=9823 GN=SC5D PE=4 SV=1	-3.39	5.51301e-05	0.00677021

## Sheet: Dataset 2.0
Supplimentary Dataset 2.0. Gene Ontology annotation analysis (using ShinyGO web application, version 0.76) of biological process identified in IPEC-J2 cells post n-3 PUFA treatment
Enrichment FDR	nGenes	Pathway Genes	Fold Enrichment	Pathway	Genes
0.00832914	7	536	9.52705	Small molecule biosynthetic process	Mvd Fasn Sesn2 Mgll Ephx1 Abhd2 Ceacam1
0.0125468	6	419	10.4463	Fatty acid metabolic process	Fasn Sesn2 Mgll Ephx1 Abhd2 Ceacam1
0.0157543	4	148	19.7162	Fatty acid biosynthetic process	Fasn Mgll Abhd2 Ceacam1
0.0157543	8	987	5.91287	Cellular lipid metabolic process	Mvd Fasn Sesn2 Mgll Ephx1 Abhd2 Bscl2 Ceacam1
0.0272815	6	645	6.78605	Lipid biosynthetic process	Mvd Fasn Mgll Abhd2 Bscl2 Ceacam1
0.0272815	10	1900	3.83947	Tissue development	Fasn Pcna Ecm1 Atrx Mbd3 Cnnm4 Serpine1 Upk2 Bscl2 Ceacam1
0.0272815	6	644	6.79658	Epithelial cell differentiation	Fasn Pcna Atrx Serpine1 Upk2 Ceacam1
0.0272815	6	610	7.17541	Monocarboxylic acid metabolic process	Fasn Sesn2 Mgll Ephx1 Abhd2 Ceacam1
0.0272815	4	214	13.6355	Cellular lipid catabolic process	Sesn2 Mgll Abhd2 Bscl2
0.0272815	4	191	15.2775	Monocarboxylic acid biosynthetic process	Fasn Mgll Abhd2 Ceacam1
0.0359006	8	1335	4.37154	Lipid metabolic process	Mvd Fasn Sesn2 Mgll Ephx1 Abhd2 Bscl2 Ceacam1
0.0359006	9	1703	3.85526	Small molecule metabolic process	Mvd Fasn Sfxn3 Pgm1 Sesn2 Mgll Ephx1 Abhd2 Ceacam1
0.0531012	4	287	10.1672	Organic acid biosynthetic process	Fasn Mgll Abhd2 Ceacam1
0.0531012	2	26	56.1154	Ether metabolic process	Fasn Ephx1
0.0531012	4	285	10.2386	Carboxylic acid biosynthetic process	Fasn Mgll Abhd2 Ceacam1
0.0751839	6	937	4.67129	Organic acid metabolic process	Fasn Sesn2 Mgll Ephx1 Abhd2 Ceacam1
0.0751839	2	37	39.4324	Acetyl-CoA metabolic process	Mvd Fasn
0.0751839	4	334	8.73653	Lipid catabolic process	Sesn2 Mgll Abhd2 Bscl2
0.0751839	6	893	4.90146	Carboxylic acid metabolic process	Fasn Sesn2 Mgll Ephx1 Abhd2 Ceacam1
0.0751839	2	40	36.475	Granulocyte differentiation	Fasn Ceacam1
0.0751839	2	36	40.5278	Replication fork processing	Pcna Atrx
0.0751839	2	35	41.6857	Nuclear DNA replication	Pcna Atrx
0.0751839	6	905	4.83646	Oxoacid metabolic process	Fasn Sesn2 Mgll Ephx1 Abhd2 Ceacam1
0.0751839	2	40	36.475	Cell cycle DNA replication	Pcna Atrx
0.0751839	2	41	35.5854	Neutral lipid catabolic process	Mgll Abhd2
0.0751839	2	41	35.5854	Acylglycerol catabolic process	Mgll Abhd2
0.0767022	2	46	31.7174	Negative regulation of hemostasis	Serpine1 Ceacam1
0.0767022	2	45	32.4222	Negative regulation of blood coagulation	Serpine1 Ceacam1
0.0767022	2	43	33.9302	DNA-dependent DNA replication maintenance of fidelity	Pcna Atrx
0.0767022	2	44	33.1591	Positive regulation of DNA replication	Pcna Atrx
0.0767022	2	46	31.7174	Regulation of DNA-dependent DNA replication	Pcna Atrx
0.0775417	2	47	31.0426	Negative regulation of coagulation	Serpine1 Ceacam1
0.0921373	1	3	243.167	Serine import into mitochondrion	Sfxn3
0.0921373	2	66	22.1061	Regulation of hemostasis	Serpine1 Ceacam1
0.0921373	1	3	243.167	Insulin catabolic process	Ceacam1
0.0921373	1	3	243.167	Regulation of odontoblast differentiation	Serpine1
0.0921373	8	1798	3.24583	Response to oxygen-containing compound	Man1a Pcna Sesn2 Sdf4 Mbd3 Serpine1 Abhd2 Ceacam1
0.0921373	1	3	243.167	Mitotic telomere maintenance via semi-conservative replication	Pcna
0.0921373	1	3	243.167	Leading strand elongation	Pcna
0.0921373	1	3	243.167	Mesenchymal stem cell migration	Ackr3
0.0921373	1	3	243.167	Regulation of mesenchymal stem cell migration	Ackr3
0.0921373	1	3	243.167	Positive regulation of mesenchymal stem cell migration	Ackr3
0.0921373	1	3	243.167	Regulation of endocannabinoid signaling pathway	Mgll
0.0921373	3	228	9.59868	Receptor-mediated endocytosis	Serpine1 Ackr3 Ceacam1
0.0921373	1	3	243.167	Isopentenyl diphosphate biosynthetic process, mevalonate pathway	Mvd
0.0921373	2	70	20.8429	Arachidonic acid metabolic process	Mgll Ephx1
0.0921373	2	64	22.7969	Regulation of blood coagulation	Serpine1 Ceacam1
0.0921373	2	63	23.1587	DNA damage response, signal transduction by p53 class mediator	Sesn2 Atrx
0.0921373	1	3	243.167	Negative regulation of maintenance of sister chromatid cohesion	Atrx
0.0921373	1	3	243.167	Negative regulation of maintenance of mitotic sister chromatid cohesion	Atrx
0.0921373	1	3	243.167	Insulin receptor internalization	Ceacam1
0.0921373	1	3	243.167	Leukotriene production involved in inflammatory response	Serpine1
0.0921373	2	62	23.5323	Glycerolipid catabolic process	Mgll Abhd2
0.0921373	2	67	21.7761	Regulation of coagulation	Serpine1 Ceacam1
0.0921373	1	3	243.167	Medium-chain fatty acid catabolic process	Abhd2
0.0921373	1	3	243.167	Negative regulation of natural killer cell mediated immune response to tumor cell	Ceacam1
0.0921373	1	3	243.167	Negative regulation of natural killer cell mediated cytotoxicity directed against tumor cell target	Ceacam1
0.0921373	2	67	21.7761	Negative regulation of wound healing	Serpine1 Ceacam1
0.0921373	6	1135	3.85639	Circulatory system development	Pcna Ecm1 Mbd3 Serpine1 Ackr3 Ceacam1
0.0929935	3	240	9.11875	Response to toxic substance	Sesn2 Srxn1 Ephx1
0.095053	6	1164	3.76031	Epithelium development	Fasn Pcna Atrx Serpine1 Upk2 Ceacam1
0.0970636	1	4	182.375	Epoxide metabolic process	Ephx1
0.0970636	1	4	182.375	Negative regulation of hepatocyte proliferation	Ceacam1
0.0970636	4	527	5.537	Angiogenesis	Ecm1 Serpine1 Ackr3 Ceacam1
0.0970636	2	77	18.9481	Extrinsic apoptotic signaling pathway via death domain receptors	Tnfrsf10b Serpine1
0.0970636	4	511	5.71037	Response to wounding	Plec Serpine1 Abhd2 Ceacam1
0.0970636	1	4	182.375	Negative regulation of translation in response to stress	Sesn2
0.0970636	1	4	182.375	Telomere maintenance via semi-conservative replication	Pcna
0.0970636	3	254	8.61614	Response to endoplasmic reticulum stress	Man1a Tnfrsf10b Sesn2
0.0970636	1	4	182.375	Arachidonic acid metabolite production involved in inflammatory response	Serpine1
0.0970636	1	4	182.375	Negative regulation of sister chromatid cohesion	Atrx
0.0970636	1	4	182.375	Negative regulation of response to tumor cell	Ceacam1
0.0970636	1	4	182.375	Negative regulation of immune response to tumor cell	Ceacam1
0.0970636	1	4	182.375	Negative regulation of vascular wound healing	Serpine1
0.0970636	6	1212	3.61139	Regulation of response to stress	Pcna Sesn2 Mgll Serpine1 Ackr3 Ceacam1
0.0984019	1	6	121.583	Dentinogenesis	Serpine1
0.0984019	1	6	121.583	Ubiquitin-dependent glycoprotein ERAD pathway	Man1a
0.0984019	2	94	15.5213	Cellular oxidant detoxification	Sesn2 Srxn1
0.0984019	3	293	7.46928	Regulation of vasculature development	Ecm1 Serpine1 Ceacam1
0.0984019	2	84	17.369	Negative regulation of response to wounding	Serpine1 Ceacam1
0.0984019	1	5	145.9	Mannose trimming involved in glycoprotein ERAD pathway	Man1a
0.0984019	1	5	145.9	Regulation of lipophagy	Sesn2
0.0984019	1	5	145.9	Positive regulation of lipophagy	Sesn2
0.0984019	1	6	121.583	Base-excision repair, gap-filling	Pcna
0.0984019	1	5	145.9	Regulation of smooth muscle cell-matrix adhesion	Serpine1
0.0984019	2	94	15.5213	Acyl-CoA metabolic process	Mvd Fasn
0.0984019	2	90	16.2111	Vasculogenesis	Ackr3 Ceacam1
0.0984019	2	99	14.7374	Fatty acid catabolic process	Sesn2 Abhd2
0.0984019	1	5	145.9	Isopentenyl diphosphate biosynthetic process	Mvd
0.0984019	1	6	121.583	Positive regulation of nuclear cell cycle DNA replication	Atrx
0.0984019	6	1322	3.31089	Negative regulation of cell communication	Ecm1 Sesn2 Mgll Serpine1 Ackr3 Ceacam1
0.0984019	1	6	121.583	Negative regulation of plasminogen activation	Serpine1
0.0984019	2	88	16.5795	Lipid storage	Plin2 Bscl2
0.0984019	6	1325	3.3034	Negative regulation of signaling	Ecm1 Sesn2 Mgll Serpine1 Ackr3 Ceacam1
0.0984019	5	918	3.97331	Regulation of cell migration	Ecm1 Serpine1 Abhd2 Ackr3 Ceacam1
0.0984019	1	6	121.583	Hemidesmosome assembly	Plec
0.0984019	1	5	145.9	Positive regulation of deoxyribonuclease activity	Pcna
0.0984019	2	92	15.8587	Columnar/cuboidal epithelial cell differentiation	Fasn Serpine1
0.0984019	2	94	15.5213	Thioester metabolic process	Mvd Fasn
0.0984019	1	5	145.9	Protein deglycosylation involved in glycoprotein catabolic process	Man1a
0.0984019	1	5	145.9	Positive regulation of transcription from RNA polymerase II promoter in response to oxidative stress	Sesn2
0.0984019	1	5	145.9	Protein demannosylation	Man1a
0.0984019	1	5	145.9	Protein alpha-1,2-demannosylation	Man1a
0.0984019	2	94	15.5213	Odontogenesis of dentin-containing tooth	Cnnm4 Serpine1
0.0984019	3	289	7.57266	Regulation of angiogenesis	Ecm1 Serpine1 Ceacam1
0.0984019	1	5	145.9	Isopentenyl diphosphate metabolic process	Mvd
0.0984019	1	5	145.9	Medium-chain fatty acid biosynthetic process	Abhd2
0.0984019	1	6	121.583	Negative regulation of fibrinolysis	Serpine1
0.0984019	1	6	121.583	Odontoblast differentiation	Serpine1
0.0984019	1	6	121.583	Endocannabinoid signaling pathway	Mgll
0.101121	2	106	13.7642	Regulation of DNA replication	Pcna Atrx
0.101121	2	108	13.5093	Cellular detoxification	Sesn2 Srxn1
0.101121	5	970	3.76031	Regulation of cell motility	Ecm1 Serpine1 Abhd2 Ackr3 Ceacam1
0.101121	3	317	6.90379	Sulfur compound metabolic process	Mvd Fasn Nubpl
0.101121	3	326	6.71319	Organic acid transport	Sfxn3 Plin2 Ceacam1
0.101121	1	7	104.214	Negative regulation of T cell mediated cytotoxicity	Ceacam1
0.101121	1	7	104.214	Positive regulation of nuclease activity	Pcna
0.101121	7	1778	2.87205	Cellular response to stress	Man1a Tnfrsf10b Pcna Sesn2 Atrx Ackr3 Ceacam1
0.101121	2	110	13.2636	Nucleoside bisphosphate metabolic process	Mvd Fasn
0.101121	2	110	13.2636	Ribonucleoside bisphosphate metabolic process	Mvd Fasn
0.101121	2	110	13.2636	Purine nucleoside bisphosphate metabolic process	Mvd Fasn
0.101121	1	7	104.214	Common myeloid progenitor cell proliferation	Ceacam1
0.101121	2	109	13.3853	Endothelial cell differentiation	Fasn Ceacam1
0.101121	2	106	13.7642	Negative regulation of lipid metabolic process	Bscl2 Ceacam1
0.101121	4	623	4.68379	Blood vessel morphogenesis	Ecm1 Serpine1 Ackr3 Ceacam1
0.101121	1	7	104.214	Monoacylglycerol catabolic process	Mgll
0.101121	1	7	104.214	Regulation of blood vessel remodeling	Ceacam1
0.101121	1	7	104.214	Smooth muscle cell-matrix adhesion	Serpine1
0.101121	1	7	104.214	Lipophagy	Sesn2
0.103866	2	112	13.0268	Regulation of mononuclear cell migration	Ecm1 Serpine1
0.105384	2	115	12.687	Cellular response to toxic substance	Sesn2 Srxn1
0.105384	1	8	91.1875	Response to glycoprotein	Man1a
0.105384	2	115	12.687	Long-chain fatty acid metabolic process	Mgll Ephx1
0.105384	1	8	91.1875	Positive regulation of sequestering of triglyceride	Plin2
0.105384	1	8	91.1875	Regulation of maintenance of mitotic sister chromatid cohesion	Atrx
0.105384	5	1000	3.6475	Growth	Ecm1 Sesn2 Atrx Mgll Ceacam1
0.105868	2	123	11.8618	Detoxification	Sesn2 Srxn1
0.105868	1	10	72.95	Regulation of DNA-directed DNA polymerase activity	Pcna
0.105868	1	10	72.95	Positive regulation of DNA-directed DNA polymerase activity	Pcna
0.105868	2	120	12.1583	Telomere maintenance	Pcna Atrx
0.105868	1	10	72.95	DNA strand elongation involved in DNA replication	Pcna
0.105868	1	10	72.95	Cellular response to leucine starvation	Sesn2
0.105868	1	10	72.95	Positive regulation of vasculogenesis	Ceacam1
0.105868	1	9	81.0556	UV protection	Sdf4
0.105868	5	1043	3.49712	Response to organic cyclic compound	Pcna Plin2 Mbd3 Ephx1 Abhd2
0.105868	1	9	81.0556	Neutrophil differentiation	Fasn
0.105868	1	9	81.0556	Negative regulation of granulocyte differentiation	Ceacam1
0.105868	2	120	12.1583	Receptor internalization	Ackr3 Ceacam1
0.105868	1	10	72.95	Regulation of deoxyribonuclease activity	Pcna
0.105868	2	122	11.959	Telomere organization	Pcna Atrx
0.105868	1	10	72.95	Serine transport	Sfxn3
0.105868	1	10	72.95	Negative regulation of cell adhesion mediated by integrin	Serpine1
0.105868	1	9	81.0556	Regulation of maintenance of sister chromatid cohesion	Atrx
0.105868	1	9	81.0556	Cannabinoid signaling pathway	Mgll
0.105868	5	1019	3.57949	Regulation of locomotion	Ecm1 Serpine1 Abhd2 Ackr3 Ceacam1
0.105868	2	127	11.4882	Odontogenesis	Cnnm4 Serpine1
0.105868	1	9	81.0556	Natural killer cell mediated cytotoxicity directed against tumor cell target	Ceacam1
0.105868	1	10	72.95	Natural killer cell mediated immune response to tumor cell	Ceacam1
0.105868	2	125	11.672	Response to amino acid	Pcna Sesn2
0.105868	3	365	5.99589	Regulation of DNA metabolic process	Pcna Atrx Mbd3
0.105868	5	1058	3.44754	Regulation of cellular component movement	Ecm1 Serpine1 Abhd2 Ackr3 Ceacam1
0.105868	1	9	81.0556	Regulation of fibrinolysis	Serpine1
0.105868	1	10	72.95	Regulation of natural killer cell mediated immune response to tumor cell	Ceacam1
0.105868	1	9	81.0556	Regulation of natural killer cell mediated cytotoxicity directed against tumor cell target	Ceacam1
0.105868	2	124	11.7661	Regulation of wound healing	Serpine1 Ceacam1
0.105868	1	9	81.0556	Regulation of vascular wound healing	Serpine1
0.105868	2	126	11.5794	Endothelium development	Fasn Ceacam1
0.105868	1	10	72.95	Cellular response to leucine	Sesn2
0.105868	2	122	11.959	Monocarboxylic acid catabolic process	Sesn2 Abhd2
0.107421	1	11	66.3182	Establishment of endothelial intestinal barrier	Fasn
0.107421	1	12	60.7917	Cellular lipid biosynthetic process	Fasn
0.107421	1	11	66.3182	Lipid droplet formation	Bscl2
0.107421	1	12	60.7917	Regulation of histone H3-K9 trimethylation	Atrx
0.107421	1	11	66.3182	Insulin metabolic process	Ceacam1
0.107421	2	134	10.8881	DNA-dependent DNA replication	Pcna Atrx
0.107421	1	12	60.7917	Positive regulation of DNA-dependent DNA replication	Atrx
0.107421	1	12	60.7917	Protein deglycosylation	Man1a
0.107421	2	143	10.2028	Neutral lipid metabolic process	Mgll Abhd2
0.107421	2	141	10.3475	Acylglycerol metabolic process	Mgll Abhd2
0.107421	2	134	10.8881	Icosanoid metabolic process	Mgll Ephx1
0.107421	4	717	4.06974	Blood vessel development	Ecm1 Serpine1 Ackr3 Ceacam1
0.107421	1	12	60.7917	Ether lipid biosynthetic process	Fasn
0.107421	1	11	66.3182	Regulation of plasminogen activation	Serpine1
0.107421	1	12	60.7917	Regulation of sequestering of triglyceride	Plin2
0.107421	1	12	60.7917	Magnesium ion homeostasis	Cnnm4
0.107421	2	143	10.2028	Regulation of epithelial cell differentiation	Serpine1 Ceacam1
0.107421	1	12	60.7917	Regulation of nuclear cell cycle DNA replication	Atrx
0.107421	2	133	10.9699	Unsaturated fatty acid metabolic process	Mgll Ephx1
0.107421	1	12	60.7917	Maintenance of mitotic sister chromatid cohesion	Atrx
0.107421	1	11	66.3182	TRAIL-activated apoptotic signaling pathway	Tnfrsf10b
0.107421	1	11	66.3182	Regulation of translation in response to endoplasmic reticulum stress	Sesn2
0.107421	3	377	5.80504	Wound healing	Plec Serpine1 Ceacam1
0.107421	1	12	60.7917	Negative regulation of leukocyte degranulation	Ceacam1
0.107421	1	12	60.7917	Regulation of transcription from RNA polymerase II promoter in response to oxidative stress	Sesn2
0.107421	1	12	60.7917	Negative regulation of fatty acid biosynthetic process	Ceacam1
0.107421	2	134	10.8881	Alcohol biosynthetic process	Mvd Ephx1
0.107421	3	382	5.72906	Glycerolipid metabolic process	Mgll Abhd2 Bscl2
0.107421	1	12	60.7917	Glycerol ether biosynthetic process	Fasn
0.107421	2	135	10.8074	Signal transduction by p53 class mediator	Sesn2 Atrx
0.107421	1	12	60.7917	Cellular response to hydroxyurea	Atrx
0.107955	5	1111	3.28308	Tube development	Ecm1 Atrx Serpine1 Ackr3 Ceacam1
0.109179	2	145	10.0621	Response to acid chemical	Pcna Sesn2
0.110057	2	146	9.99315	Signal transduction in response to DNA damage	Sesn2 Atrx
0.110538	1	13	56.1154	Negative regulation of receptor binding	Crtac1
0.110538	1	13	56.1154	Ether biosynthetic process	Fasn
0.110538	2	148	9.85811	Response to UV	Pcna Sdf4
0.110538	1	13	56.1154	Maintenance of sister chromatid cohesion	Atrx
0.110538	1	13	56.1154	Monoacylglycerol metabolic process	Mgll
0.110538	1	13	56.1154	Response to hydroxyurea	Atrx
0.110538	1	13	56.1154	Negative regulation of platelet aggregation	Ceacam1
0.111081	5	1133	3.21933	Negative regulation of molecular function	Ecm1 Serpine1 Crtac1 Bscl2 Ceacam1
0.111645	1	14	52.1071	Replicative senescence	Serpine1
0.111645	1	14	52.1071	Response to L-glutamate	Pcna
0.111645	1	14	52.1071	Regulation of vasculogenesis	Ceacam1
0.111645	4	758	3.8496	Cellular response to DNA damage stimulus	Pcna Sesn2 Atrx Ackr3
0.111645	3	413	5.29903	Regulation of cell growth	Sesn2 Mgll Ceacam1
0.111645	4	758	3.8496	Brain development	Sdf4 Atrx Mbd3 Crtac1
0.111645	3	412	5.31189	Cytokine-mediated signaling pathway	Ecm1 Ackr3 Ceacam1
0.111645	4	747	3.90629	Vasculature development	Ecm1 Serpine1 Ackr3 Ceacam1
0.111645	1	14	52.1071	Sequestering of triglyceride	Plin2
0.111645	2	155	9.4129	Biomineral tissue development	Ecm1 Cnnm4
0.111645	1	14	52.1071	Mitochondrial DNA metabolic process	Sesn2
0.111645	2	155	9.4129	Response to estradiol	Pcna Mbd3
0.111645	1	14	52.1071	Response to leucine	Sesn2
0.111645	5	1144	3.18837	Anatomical structure formation involved in morphogenesis	Ecm1 Cnnm4 Serpine1 Ackr3 Ceacam1
0.113313	2	157	9.29299	Biomineralization	Ecm1 Cnnm4
0.11552	2	159	9.1761	Olefinic compound metabolic process	Mgll Ephx1
0.116712	2	161	9.06211	Regulation of response to wounding	Serpine1 Ceacam1
0.116712	1	15	48.6333	Regulation of skeletal muscle contraction	Bscl2
0.116712	1	15	48.6333	Histone H3-K9 trimethylation	Atrx
0.117824	5	1190	3.06513	Response to nitrogen compound	Man1a Pcna Sesn2 Atrx Ceacam1
0.117824	1	16	45.5938	Magnesium ion transmembrane transport	Cnnm4
0.117824	2	165	8.84242	Positive regulation of vasculature development	Ecm1 Serpine1
0.117824	1	16	45.5938	Negative regulation of TORC1 signaling	Sesn2
0.117824	1	16	45.5938	N-glycan processing	Man1a
0.117824	1	16	45.5938	Post-embryonic animal morphogenesis	Atrx
0.117824	5	1186	3.07546	Negative regulation of signal transduction	Ecm1 Sesn2 Serpine1 Ackr3 Ceacam1
0.117824	1	16	45.5938	DNA strand elongation	Pcna
0.117824	4	783	3.72669	Negative regulation of catalytic activity	Ecm1 Serpine1 Bscl2 Ceacam1
0.117824	2	165	8.84242	Positive regulation of angiogenesis	Ecm1 Serpine1
0.117824	1	16	45.5938	Vascular wound healing	Serpine1
0.117824	1	16	45.5938	Enamel mineralization	Cnnm4
0.118282	2	167	8.73653	Blood coagulation	Serpine1 Ceacam1
0.118888	3	442	4.95136	Response to oxidative stress	Pcna Sesn2 Srxn1
0.118888	3	442	4.95136	Lipid localization	Plin2 Bscl2 Ceacam1
0.120293	2	170	8.58235	Hemostasis	Serpine1 Ceacam1
0.120293	2	170	8.58235	Coagulation	Serpine1 Ceacam1
0.120502	1	17	42.9118	Negative regulation of platelet activation	Ceacam1
0.120502	1	17	42.9118	Magnesium ion transport	Cnnm4
0.120502	1	17	42.9118	Negative regulation of bone mineralization	Ecm1
0.120502	1	17	42.9118	Meiotic spindle organization	Atrx
0.120502	2	172	8.48256	Mononuclear cell migration	Ecm1 Serpine1
0.12085	2	173	8.43353	Liver development	Pcna Ceacam1
0.12085	4	805	3.62484	Head development	Sdf4 Atrx Mbd3 Crtac1
0.122271	1	18	40.5278	Translesion synthesis	Pcna
0.122271	1	18	40.5278	Regulation of granulocyte differentiation	Ceacam1
0.122271	1	18	40.5278	Negative regulation of homotypic cell-cell adhesion	Ceacam1
0.122271	1	18	40.5278	Negative regulation of bone resorption	Ceacam1
0.122271	1	18	40.5278	Medium-chain fatty acid metabolic process	Abhd2
0.122271	2	176	8.28977	Hepaticobiliary system development	Pcna Ceacam1
0.122271	4	811	3.59803	Cellular response to cytokine stimulus	Fasn Ecm1 Ackr3 Ceacam1
0.122271	1	18	40.5278	Seminiferous tubule development	Atrx
0.124345	2	179	8.15084	Receptor metabolic process	Ackr3 Ceacam1
0.125623	1	19	38.3947	Regulation of cAMP-dependent protein kinase activity	Sesn2
0.125623	2	182	8.01648	Regulation of nervous system process	Mgll Bscl2
0.125623	1	19	38.3947	Fibrinolysis	Serpine1
0.125623	1	19	38.3947	Regulation of translation in response to stress	Sesn2
0.125623	1	19	38.3947	Negative regulation of natural killer cell mediated cytotoxicity	Ceacam1
0.125623	1	19	38.3947	Regulation of phospholipid biosynthetic process	Bscl2
0.126956	1	20	36.475	Positive regulation of hemostasis	Serpine1
0.126956	4	842	3.46556	DNA metabolic process	Pcna Sesn2 Atrx Mbd3
0.126956	1	20	36.475	DNA methylation-dependent heterochromatin assembly	Mbd3
0.126956	1	20	36.475	Positive regulation of blood coagulation	Serpine1
0.126956	1	20	36.475	Negative regulation of vascular permeability	Ceacam1
0.126956	1	20	36.475	Ether lipid metabolic process	Fasn
0.126956	1	20	36.475	Negative regulation of bone remodeling	Ceacam1
0.126956	2	184	7.92935	Regulation of lipid biosynthetic process	Bscl2 Ceacam1
0.126956	1	20	36.475	Negative regulation of natural killer cell mediated immunity	Ceacam1
0.126956	3	471	4.6465	Regulation of peptidase activity	Tnfrsf10b Ecm1 Serpine1
0.126956	1	20	36.475	Sertoli cell development	Atrx
0.132271	1	21	34.7381	Regulation of sister chromatid cohesion	Atrx
0.132271	1	21	34.7381	Diol biosynthetic process	Ephx1
0.132375	1	22	33.1591	Neuron projection fasciculation	Crtac1
0.132375	1	22	33.1591	Positive regulation of transcription from RNA polymerase II promoter involved in cellular response to chemical stimulus	Sesn2
0.132375	1	22	33.1591	Regulation of hepatocyte proliferation	Ceacam1
0.132375	1	22	33.1591	Glycerol ether metabolic process	Fasn
0.132375	1	22	33.1591	Axonal fasciculation	Crtac1
0.132375	3	488	4.48463	Cell growth	Sesn2 Mgll Ceacam1
0.132375	1	22	33.1591	Negative regulation of leukocyte mediated cytotoxicity	Ceacam1
0.132375	1	22	33.1591	Plasminogen activation	Serpine1
0.132375	1	22	33.1591	Tooth mineralization	Cnnm4
0.132375	1	22	33.1591	Estrous cycle	Pcna
0.132375	1	22	33.1591	Negative regulation of T cell mediated immunity	Ceacam1
0.132375	1	22	33.1591	Positive regulation of coagulation	Serpine1
0.132375	1	22	33.1591	Positive regulation of monocyte chemotaxis	Serpine1
0.134207	1	23	31.7174	Regulation of receptor binding	Crtac1
0.134207	1	23	31.7174	Glycoprotein catabolic process	Man1a
0.134207	1	23	31.7174	Positive regulation of lipid storage	Plin2
0.134207	1	23	31.7174	Positive regulation of transcription from RNA polymerase II promoter in response to stress	Sesn2
0.134207	1	23	31.7174	Negative regulation of T cell receptor signaling pathway	Ceacam1
0.134207	1	23	31.7174	Regulation of response to tumor cell	Ceacam1
0.134207	1	23	31.7174	Regulation of immune response to tumor cell	Ceacam1
0.134207	1	23	31.7174	Negative regulation of biomineral tissue development	Ecm1
0.134207	1	23	31.7174	Regulation of platelet aggregation	Ceacam1
0.135062	1	24	30.3958	Mitochondrial genome maintenance	Sesn2
0.135062	1	24	30.3958	Amelogenesis	Cnnm4
0.135062	1	24	30.3958	Negative regulation of biomineralization	Ecm1
0.135062	1	24	30.3958	Negative regulation of regulated secretory pathway	Ceacam1
0.135062	1	24	30.3958	Negative regulation of protein maturation	Serpine1
0.135062	1	24	30.3958	Phosphatidic acid biosynthetic process	Bscl2
0.135062	1	24	30.3958	Negative regulation of protein processing	Serpine1
0.135062	4	887	3.28974	Tube morphogenesis	Ecm1 Serpine1 Ackr3 Ceacam1
0.135062	1	24	30.3958	Negative regulation of lipid catabolic process	Bscl2
0.135062	1	24	30.3958	Angiogenesis involved in wound healing	Serpine1
0.135062	1	24	30.3958	Neuroepithelial cell differentiation	Serpine1
0.1352	3	513	4.26608	Gland development	Fasn Pcna Ceacam1
0.137115	2	209	6.98086	Glucose metabolic process	Pgm1 Sesn2
0.137115	1	25	29.18	Negative regulation of intrinsic apoptotic signaling pathway in response to DNA damage	Ackr3
0.137115	1	25	29.18	Iron-sulfur cluster assembly	Nubpl
0.137115	1	25	29.18	Metallo-sulfur cluster assembly	Nubpl
0.137115	1	25	29.18	Lipid droplet organization	Bscl2
0.137115	1	25	29.18	Immune response to tumor cell	Ceacam1
0.137115	1	25	29.18	Regulation of histone H3-K9 methylation	Atrx
0.137282	4	905	3.22431	Response to hormone	Pcna Sesn2 Abhd2 Ceacam1
0.137402	2	212	6.88208	Regulation of leukocyte migration	Ecm1 Serpine1
0.138289	3	524	4.17653	Response to nutrient levels	Plec Sesn2 Mbd3
0.138642	1	26	28.0577	Mismatch repair	Pcna
0.138642	1	26	28.0577	Postreplication repair	Pcna
0.138642	1	26	28.0577	Regulation of T cell mediated cytotoxicity	Ceacam1
0.138642	1	26	28.0577	Negative regulation of cell killing	Ceacam1
0.138642	1	26	28.0577	Glandular epithelial cell development	Fasn
0.138642	1	26	28.0577	Negative regulation of fatty acid metabolic process	Ceacam1
0.139265	1	27	27.0185	Endochondral bone growth	Ecm1
0.139265	1	27	27.0185	DNA replication-independent nucleosome assembly	Atrx
0.139265	2	217	6.7235	Regulation of response to DNA damage stimulus	Pcna Ackr3
0.139265	4	925	3.15459	Negative regulation of gene expression	Sesn2 Mbd3 Serpine1 Ceacam1
0.139265	1	27	27.0185	Negative regulation of smooth muscle cell migration	Serpine1
0.139265	4	922	3.16486	Response to cytokine	Fasn Ecm1 Ackr3 Ceacam1
0.139265	1	27	27.0185	Negative regulation of tissue remodeling	Ceacam1
0.139265	1	27	27.0185	DNA replication-independent nucleosome organization	Atrx
0.139265	2	218	6.69266	Myeloid leukocyte differentiation	Fasn Ceacam1
0.139265	2	217	6.7235	Positive regulation of DNA metabolic process	Pcna Atrx
0.139265	1	27	27.0185	Sertoli cell differentiation	Atrx
0.140239	2	224	6.51339	Extrinsic apoptotic signaling pathway	Tnfrsf10b Serpine1
0.140239	2	223	6.5426	Organic hydroxy compound biosynthetic process	Mvd Ephx1
0.140239	3	540	4.05278	Endocytosis	Serpine1 Ackr3 Ceacam1
0.140239	1	28	26.0536	Mitotic sister chromatid cohesion	Atrx
0.140239	1	28	26.0536	Regulation of nuclease activity	Pcna
0.140239	1	28	26.0536	Diol metabolic process	Ephx1
0.140239	2	224	6.51339	Response to reactive oxygen species	Pcna Sesn2
0.140239	1	28	26.0536	Regulation of DNA methylation	Mbd3
0.140239	1	28	26.0536	Phosphatidic acid metabolic process	Bscl2
0.140239	1	28	26.0536	Regulation of monocyte chemotaxis	Serpine1
0.140588	2	225	6.48444	Carboxylic acid catabolic process	Sesn2 Abhd2
0.14234	1	29	25.1552	Negative regulation of endothelial cell apoptotic process	Serpine1
0.14234	2	229	6.37118	Phospholipid biosynthetic process	Mvd Bscl2
0.14234	2	227	6.42731	Organic acid catabolic process	Sesn2 Abhd2
0.14234	2	229	6.37118	Protein processing	Cpd Serpine1
0.14234	3	549	3.98634	Regulation of defense response	Mgll Serpine1 Ceacam1
0.14234	1	29	25.1552	Negative regulation of antigen receptor-mediated signaling pathway	Ceacam1
0.14234	1	29	25.1552	Protein localization to chromosome, telomeric region	Atrx
0.143072	2	230	6.34348	Negative regulation of apoptotic signaling pathway	Serpine1 Ackr3
0.143552	2	232	6.28879	Response to ketone	Pcna Abhd2
0.143552	1	30	24.3167	Negative regulation of extrinsic apoptotic signaling pathway via death domain receptors	Serpine1
0.143552	1	30	24.3167	Triglyceride catabolic process	Mgll
0.143552	1	30	24.3167	Chondrocyte development	Ecm1
0.143552	1	30	24.3167	Cellular response to interleukin-4	Fasn
0.143552	1	30	24.3167	Hepatocyte proliferation	Ceacam1
0.143552	1	30	24.3167	Epithelial cell proliferation involved in liver morphogenesis	Ceacam1
0.14398	3	560	3.90804	Response to extracellular stimulus	Plec Sesn2 Mbd3
0.146668	1	31	23.5323	Bone growth	Ecm1
0.146668	4	967	3.01758	Response to lipid	Pcna Mbd3 Serpine1 Abhd2
0.146668	1	31	23.5323	Negative regulation of osteoclast differentiation	Ceacam1
0.148885	1	32	22.7969	DNA synthesis involved in DNA repair	Pcna
0.148885	1	32	22.7969	Monocyte differentiation	Fasn
0.148885	1	32	22.7969	Negative regulation of interleukin-1 production	Ceacam1
0.148885	1	32	22.7969	Regulation of type 2 immune response	Ecm1
0.148885	1	32	22.7969	Mitochondrion morphogenesis	Nubpl
0.148885	1	32	22.7969	Liver morphogenesis	Ceacam1
0.150129	2	243	6.00412	Epithelial cell development	Fasn Atrx
0.150129	2	243	6.00412	Fat cell differentiation	Sdf4 Bscl2
0.150654	1	33	22.1061	Isoprenoid biosynthetic process	Mvd
0.150654	2	244	5.97951	Hexose metabolic process	Pgm1 Sesn2
0.150654	1	33	22.1061	Sperm capacitation	Abhd2
0.150654	1	33	22.1061	Long-term synaptic depression	Mgll
0.150654	1	33	22.1061	Response to interleukin-4	Fasn
0.1511	2	246	5.93089	DNA replication	Pcna Atrx
0.152393	3	584	3.74743	Carbohydrate metabolic process	Man1a Pgm1 Sesn2
0.152743	1	34	21.4559	Regulation of platelet activation	Ceacam1
0.152743	1	34	21.4559	Bile acid and bile salt transport	Ceacam1
0.152743	1	34	21.4559	Regulation of homotypic cell-cell adhesion	Ceacam1
0.152743	1	34	21.4559	Negative regulation of exocytosis	Ceacam1
0.154304	3	590	3.70932	Apoptotic signaling pathway	Tnfrsf10b Serpine1 Ackr3
0.156335	1	35	20.8429	Response to tumor cell	Ceacam1
0.157107	1	36	20.2639	Epiboly involved in wound healing	Ceacam1
0.157107	1	36	20.2639	Regulation of intrinsic apoptotic signaling pathway in response to DNA damage	Ackr3
0.157107	4	1014	2.87771	Central nervous system development	Sdf4 Atrx Mbd3 Crtac1
0.157107	5	1474	2.47456	Cell migration	Ecm1 Serpine1 Abhd2 Ackr3 Ceacam1
0.157107	1	36	20.2639	Olfactory bulb development	Crtac1
0.157107	1	36	20.2639	Negative regulation of cell-matrix adhesion	Serpine1
0.157107	1	36	20.2639	Wound healing, spreading of cells	Ceacam1
0.157107	1	36	20.2639	Acylglycerol homeostasis	Sesn2
0.157107	1	36	20.2639	Triglyceride homeostasis	Sesn2
0.157646	2	258	5.65504	Regulated exocytosis	Sdf4 Ceacam1
0.159136	6	1981	2.20949	Organic substance catabolic process	Man1a Sesn2 Mgll Abhd2 Bscl2 Ceacam1
0.159387	1	37	19.7162	Epiboly	Ceacam1
0.159387	1	37	19.7162	Acrosome reaction	Abhd2
0.159387	1	37	19.7162	Heterochromatin assembly	Mbd3
0.160056	2	263	5.54753	Monosaccharide metabolic process	Pgm1 Sesn2
0.160056	1	38	19.1974	Base-excision repair	Pcna
0.160056	1	38	19.1974	T cell mediated cytotoxicity	Ceacam1
0.160056	1	38	19.1974	Olfactory lobe development	Crtac1
0.160056	1	38	19.1974	Negative regulation of ossification	Ecm1
0.160056	4	1029	2.83576	Negative regulation of cellular protein metabolic process	Ecm1 Sesn2 Serpine1 Ceacam1
0.160056	1	38	19.1974	Response to progesterone	Abhd2
0.160056	1	38	19.1974	Protein targeting to ER	Man1a
0.160056	1	38	19.1974	Histone H3-K9 methylation	Atrx
0.162988	1	39	18.7051	Regulation of TORC1 signaling	Sesn2
0.162988	1	39	18.7051	Regulation of phospholipid metabolic process	Bscl2
0.162988	1	39	18.7051	Type 2 immune response	Ecm1
0.165272	3	624	3.50721	Regulation of cellular response to stress	Pcna Ackr3 Ceacam1
0.165481	1	40	18.2375	Regulation of response to reactive oxygen species	Sesn2
0.165481	1	40	18.2375	Regulation of sprouting angiogenesis	Ceacam1
0.165481	1	40	18.2375	Regulation of endothelial cell differentiation	Ceacam1
0.166812	2	274	5.32482	Connective tissue development	Ecm1 Bscl2
0.167922	2	276	5.28623	Negative regulation of cell migration	Serpine1 Abhd2
0.167922	2	276	5.28623	Cellular response to oxidative stress	Pcna Sesn2
0.167922	1	41	17.7927	Forelimb morphogenesis	Atrx
0.168751	1	42	17.369	Liver regeneration	Pcna
0.168751	1	42	17.369	One-carbon metabolic process	Sfxn3
0.168751	1	42	17.369	Columnar/cuboidal epithelial cell development	Fasn
0.168751	2	279	5.22939	Response to insulin	Sesn2 Ceacam1
0.168751	1	42	17.369	Regulation of natural killer cell mediated cytotoxicity	Ceacam1
0.168751	1	42	17.369	Regulation of fatty acid biosynthetic process	Ceacam1
0.168751	4	1060	2.75283	Cellular amide metabolic process	Mvd Cpd Fasn Sesn2
0.168751	1	42	17.369	Establishment of protein localization to endoplasmic reticulum	Man1a
0.169647	2	281	5.19217	Negative regulation of peptidase activity	Ecm1 Serpine1
0.171475	1	43	16.9651	Regulation of vascular permeability	Ceacam1
0.171475	1	43	16.9651	Negative regulation of adaptive immune response based on somatic recombination of immune receptors built from immunoglobulin superfamily domains	Ceacam1
0.171683	2	284	5.13732	Negative regulation of cell adhesion	Serpine1 Ceacam1
0.173218	4	1084	2.69188	Response to organonitrogen compound	Man1a Pcna Sesn2 Ceacam1
0.173218	1	44	16.5795	Cellular response to glucose starvation	Sesn2
0.173218	2	288	5.06597	Spermatid differentiation	Abhd2 Bscl2
0.173218	5	1560	2.33814	Negative regulation of response to stimulus	Ecm1 Sesn2 Serpine1 Ackr3 Ceacam1
0.173218	1	44	16.5795	Regulation of natural killer cell mediated immunity	Ceacam1
0.173218	1	44	16.5795	Regulation of T cell receptor signaling pathway	Ceacam1
0.173218	1	44	16.5795	Heterochromatin organization	Mbd3
0.174249	4	1087	2.68445	Negative regulation of protein metabolic process	Ecm1 Sesn2 Serpine1 Ceacam1
0.174446	2	290	5.03103	Negative regulation of cell motility	Serpine1 Abhd2
0.174446	1	45	16.2111	Negative regulation of TOR signaling	Sesn2
0.174446	1	45	16.2111	Negative regulation of lymphocyte mediated immunity	Ceacam1
0.174458	2	291	5.01375	Intrinsic apoptotic signaling pathway	Tnfrsf10b Ackr3
0.174699	4	1092	2.67216	Multicellular organismal reproductive process	Pcna Atrx Abhd2 Bscl2
0.174854	1	48	15.1979	Regulation of extrinsic apoptotic signaling pathway via death domain receptors	Serpine1
0.174854	1	48	15.1979	Secondary alcohol biosynthetic process	Mvd
0.174854	1	46	15.8587	Regulation of T cell migration	Ecm1
0.174854	1	48	15.1979	Cholesterol biosynthetic process	Mvd
0.174854	3	664	3.29593	Spermatogenesis	Atrx Abhd2 Bscl2
0.174854	1	46	15.8587	Neuron recognition	Crtac1
0.174854	1	48	15.1979	Neutral amino acid transport	Sfxn3
0.174854	1	46	15.8587	Blood vessel remodeling	Ceacam1
0.174854	5	1595	2.28683	Negative regulation of cellular biosynthetic process	Pcna Sesn2 Atrx Mbd3 Ceacam1
0.174854	1	48	15.1979	Positive regulation of telomere maintenance	Atrx
0.174854	4	1109	2.6312	Multicellular organism reproduction	Pcna Atrx Abhd2 Bscl2
0.174854	1	46	15.8587	Regulation of cell adhesion mediated by integrin	Serpine1
0.174854	1	47	15.5213	Cellular response to amino acid starvation	Sesn2
0.174854	1	47	15.5213	TORC1 signaling	Sesn2
0.174854	3	665	3.29098	Regulation of growth	Sesn2 Mgll Ceacam1
0.174854	1	48	15.1979	Regulation of transcription from RNA polymerase II promoter in response to stress	Sesn2
0.174854	1	48	15.1979	Intermediate filament cytoskeleton organization	Plec
0.174854	1	48	15.1979	Regulation of bone resorption	Ceacam1
0.174854	1	48	15.1979	Negative regulation of gene expression, epigenetic	Mbd3
0.174854	2	295	4.94576	Carboxylic acid transport	Sfxn3 Ceacam1
0.174854	2	300	4.86333	Negative regulation of cellular component movement	Serpine1 Abhd2
0.174854	2	296	4.92905	Protein maturation	Cpd Serpine1
0.174854	1	48	15.1979	Negative regulation of adaptive immune response	Ceacam1
0.174854	2	300	4.86333	Cell chemotaxis	Serpine1 Ackr3
0.174854	1	47	15.5213	Establishment of endothelial barrier	Fasn
0.174854	1	46	15.8587	Skeletal muscle contraction	Bscl2
0.177269	1	49	14.8878	Toxin transport	Antxr2
0.177269	1	49	14.8878	Intermediate filament-based process	Plec
0.177269	1	49	14.8878	Negative regulation of myeloid leukocyte differentiation	Ceacam1
0.178181	1	50	14.59	Negative regulation of epithelial cell apoptotic process	Serpine1
0.178181	1	50	14.59	Peptidyl-lysine trimethylation	Atrx
0.178181	1	50	14.59	Positive regulation of epithelial cell differentiation	Serpine1
0.178181	1	50	14.59	Regulation of leukocyte degranulation	Ceacam1
0.178181	3	684	3.19956	Male gamete generation	Atrx Abhd2 Bscl2
0.178181	1	50	14.59	Histone H3-K9 modification	Atrx
0.178181	1	50	14.59	Platelet aggregation	Ceacam1
0.178786	2	309	4.72168	Macromolecule methylation	Atrx Mbd3
0.180517	1	51	14.3039	Response to amino acid starvation	Sesn2
0.180517	1	51	14.3039	Adipose tissue development	Bscl2
0.181869	1	52	14.0288	Regulation of endothelial cell apoptotic process	Serpine1
0.181869	3	698	3.13539	Inflammatory response	Ecm1 Mgll Serpine1
0.181869	2	316	4.61709	Response to light stimulus	Pcna Sdf4
0.181869	5	1636	2.22952	Negative regulation of biosynthetic process	Pcna Sesn2 Atrx Mbd3 Ceacam1
0.181869	1	52	14.0288	Regulation of DNA-templated transcription in response to stress	Sesn2
0.181869	5	1636	2.22952	Cell motility	Ecm1 Serpine1 Abhd2 Ackr3 Ceacam1
0.181869	5	1636	2.22952	Localization of cell	Ecm1 Serpine1 Abhd2 Ackr3 Ceacam1
0.181869	2	316	4.61709	Regulation of ERK1 and ERK2 cascade	Ackr3 Ceacam1
0.181869	1	52	14.0288	Response to dexamethasone	Pcna
0.185227	3	704	3.10866	Cellular response to nitrogen compound	Sesn2 Atrx Ceacam1
0.185482	1	54	13.5093	Sterol biosynthetic process	Mvd
0.185482	1	54	13.5093	Amino acid import	Sfxn3
0.185482	2	321	4.54517	Regulation of inflammatory response	Mgll Serpine1
0.185482	1	54	13.5093	Positive regulation of wound healing	Serpine1
0.186581	1	55	13.2636	Modulation of excitatory postsynaptic potential	Bscl2
0.186581	1	55	13.2636	Sister chromatid cohesion	Atrx
0.186581	1	55	13.2636	Regulation of lipid storage	Plin2
0.186581	1	55	13.2636	Glandular epithelial cell differentiation	Fasn
0.186581	2	323	4.51703	Negative regulation of locomotion	Serpine1 Abhd2
0.186581	1	55	13.2636	Endothelial cell apoptotic process	Serpine1
0.188377	1	56	13.0268	Negative regulation of cytokine-mediated signaling pathway	Ecm1
0.188377	1	56	13.0268	Negative regulation of leukocyte mediated immunity	Ceacam1
0.188377	1	56	13.0268	Regulation of sensory perception of pain	Mgll
0.188377	2	327	4.46177	Cellular response to chemical stress	Pcna Sesn2
0.190507	1	57	12.7982	Regulation of bone remodeling	Ceacam1
0.190507	1	57	12.7982	Regulation of sensory perception	Mgll
0.190507	2	331	4.40785	Regulation of protein serine/threonine kinase activity	Sesn2 Ceacam1
0.19084	2	332	4.39458	Aging	Mbd3 Serpine1
0.191615	1	58	12.5776	NADH dehydrogenase complex assembly	Nubpl
0.191615	1	58	12.5776	Mitochondrial respiratory chain complex I assembly	Nubpl
0.191615	1	58	12.5776	Natural killer cell mediated cytotoxicity	Ceacam1
0.191615	3	726	3.01446	Developmental growth	Ecm1 Atrx Mgll
0.191615	2	335	4.35522	Maintenance of location	Plin2 Bscl2
0.191615	2	335	4.35522	ERK1 and ERK2 cascade	Ackr3 Ceacam1
0.193211	1	59	12.3644	Positive regulation of interleukin-8 production	Serpine1
0.193211	1	59	12.3644	Monocyte chemotaxis	Serpine1
0.193211	1	59	12.3644	Positive regulation of receptor-mediated endocytosis	Serpine1
0.193792	1	60	12.1583	Natural killer cell mediated immunity	Ceacam1
0.193792	1	60	12.1583	Regulation of antigen receptor-mediated signaling pathway	Ceacam1
0.193792	1	60	12.1583	Multicellular organismal movement	Bscl2
0.193792	1	60	12.1583	Musculoskeletal movement	Bscl2
0.193792	1	60	12.1583	Negative regulation of response to cytokine stimulus	Ecm1
0.193792	1	60	12.1583	Regulation of protein processing	Serpine1
0.193792	1	60	12.1583	T cell migration	Ecm1
0.194892	2	345	4.22899	Alcohol metabolic process	Mvd Ephx1
0.194892	1	61	11.959	Regulation of gluconeogenesis	Sesn2
0.194892	1	61	11.959	Negative regulation of cell-substrate adhesion	Serpine1
0.194892	1	61	11.959	Morphogenesis of an epithelial sheet	Ceacam1
0.194892	2	345	4.22899	Small molecule catabolic process	Sesn2 Abhd2
0.194892	1	61	11.959	Response to cadmium ion	Pcna
0.194892	1	61	11.959	Negative regulation of lipid biosynthetic process	Ceacam1
0.194892	2	345	4.22899	Regulation of small molecule metabolic process	Sesn2 Ceacam1
0.196687	1	62	11.7661	Positive regulation of macroautophagy	Sesn2
0.197987	4	1215	2.40165	Regulation of hydrolase activity	Tnfrsf10b Pcna Ecm1 Serpine1
0.198274	1	63	11.5794	Regulation of protein maturation	Serpine1
0.198274	1	63	11.5794	Regulation of lymphocyte migration	Ecm1
0.198274	1	63	11.5794	Regulation of lipid catabolic process	Bscl2
0.198548	2	351	4.1567	Methylation	Atrx Mbd3
0.198755	1	64	11.3984	DNA alkylation	Mbd3
0.198755	1	64	11.3984	DNA methylation	Mbd3
0.198755	1	64	11.3984	Long-chain fatty acid transport	Plin2
0.198755	2	353	4.13314	Regulation of lipid metabolic process	Bscl2 Ceacam1
0.198755	1	64	11.3984	Negative regulation of innate immune response	Ceacam1
0.198755	2	352	4.14489	Response to steroid hormone	Pcna Abhd2

## Sheet: Dataset 2.1
Supplimentary Dataset 2.1. Gene Ontology annotation analysis (using ShinyGO web application, version 0.76) of biological process identified in IPEC-J2 cells post LPS challenge
Enrichment FDR	nGenes	Pathway Genes	Fold Enrichment	Pathway	Genes
1.23674e-06	15	623	7.31814	Small molecule biosynthetic process	ACOT7 PGK1 ALDOC LTA4H GAPDH TPI1 HMGCS1 AKR1A1 GOT1 SOD1 FDPS TKT PGP APRT ADI1
1.23674e-06	8	101	24.075	Monosaccharide biosynthetic process	PGK1 ALDOC GAPDH TPI1 AKR1A1 GOT1 TKT PGP
1.3835e-05	14	670	6.35112	Carbohydrate metabolic process	ME1 NANS PGK1 ALDOC GAPDH TPI1 AKR1A1 GOT1 IDH1 GNE TKT PGP GM2A LDHA
1.3835e-05	14	657	6.47679	Nucleobase-containing small molecule metabolic process	ME1 NANS ACOT7 PGK1 ALDOC GAPDH TPI1 HMGCS1 DBI GNE TXNRD1 APRT ADSL LDHA
2.23169e-05	9	231	11.8421	Carbohydrate biosynthetic process	NANS PGK1 ALDOC GAPDH TPI1 AKR1A1 GOT1 TKT PGP
3.86257e-05	6	74	24.6443	Cellular aldehyde metabolic process	TPI1 AKR1A1 IDH1 ESD TKT ADH5
3.86257e-05	7	123	17.2978	Cellular detoxification	AKR1A1 PRDX5 TXNDC17 ESD SOD1 ADH5 TXNRD1
5.20066e-05	7	131	16.2414	Cellular response to toxic substance	AKR1A1 PRDX5 TXNDC17 ESD SOD1 ADH5 TXNRD1
5.34377e-05	12	571	6.38767	Generation of precursor metabolites and energy	ME1 PGK1 ALDOC GAPDH TPI1 AKR1A1 IDH1 TKT ADH5 MT-ND1 ADSL LDHA
5.34377e-05	11	467	7.15934	Ribose phosphate metabolic process	ACOT7 PGK1 ALDOC GAPDH TPI1 HMGCS1 DBI TKT APRT ADSL LDHA
5.34377e-05	17	1208	4.2774	Carbohydrate derivative metabolic process	NANS ACOT7 PGK1 ALDOC GAPDH TPI1 HMGCS1 AKR1A1 UGCG DBI GNE TKT POGLUT3 GM2A APRT ADSL LDHA
6.33804e-05	16	1102	4.41302	Carboxylic acid metabolic process	ME1 ACOT7 GSS PGK1 ALDOC LTA4H GAPDH TPI1 AKR1A1 GOT1 IDH1 GNE PPA1 ADH5 ADI1 LDHA
6.47425e-05	6	92	19.8226	Gluconeogenesis	PGK1 ALDOC GAPDH TPI1 GOT1 PGP
6.47425e-05	16	1121	4.33822	Organophosphate metabolic process	ME1 ACOT7 PGK1 ALDOC GAPDH TPI1 HMGCS1 AKR1A1 IDH1 DBI FDPS TKT PGP APRT ADSL LDHA
6.47425e-05	7	147	14.4737	Detoxification	AKR1A1 PRDX5 TXNDC17 ESD SOD1 ADH5 TXNRD1
6.90866e-05	6	95	19.1966	Hexose biosynthetic process	PGK1 ALDOC GAPDH TPI1 GOT1 PGP
6.90866e-05	16	1135	4.28471	Oxoacid metabolic process	ME1 ACOT7 GSS PGK1 ALDOC LTA4H GAPDH TPI1 AKR1A1 GOT1 IDH1 GNE PPA1 ADH5 ADI1 LDHA
8.24236e-05	16	1159	4.19599	Organic acid metabolic process	ME1 ACOT7 GSS PGK1 ALDOC LTA4H GAPDH TPI1 AKR1A1 GOT1 IDH1 GNE PPA1 ADH5 ADI1 LDHA
0.000101731	4	25	48.6315	NADH regeneration	PGK1 ALDOC GAPDH TPI1
0.000101731	4	25	48.6315	Canonical glycolysis	PGK1 ALDOC GAPDH TPI1
0.000101731	4	25	48.6315	Glucose catabolic process to pyruvate	PGK1 ALDOC GAPDH TPI1
0.000128223	10	439	6.92361	Purine ribonucleotide metabolic process	ACOT7 PGK1 ALDOC GAPDH TPI1 HMGCS1 DBI APRT ADSL LDHA
0.000128223	4	27	45.0291	Glycolytic process through glucose-6-phosphate	PGK1 ALDOC GAPDH TPI1
0.000129903	3	8	113.98	Cellular detoxification of aldehyde	AKR1A1 ESD ADH5
0.000137283	4	28	43.421	Glycolytic process through fructose-6-phosphate	PGK1 ALDOC GAPDH TPI1
0.000147142	11	567	5.89667	Nucleotide metabolic process	ME1 ACOT7 PGK1 ALDOC GAPDH TPI1 HMGCS1 DBI APRT ADSL LDHA
0.000147142	10	456	6.6655	Ribonucleotide metabolic process	ACOT7 PGK1 ALDOC GAPDH TPI1 HMGCS1 DBI APRT ADSL LDHA
0.000170756	11	579	5.77446	Nucleoside phosphate metabolic process	ME1 ACOT7 PGK1 ALDOC GAPDH TPI1 HMGCS1 DBI APRT ADSL LDHA
0.000175881	10	469	6.48074	Purine nucleotide metabolic process	ACOT7 PGK1 ALDOC GAPDH TPI1 HMGCS1 DBI APRT ADSL LDHA
0.000223009	8	283	8.59213	Monosaccharide metabolic process	PGK1 ALDOC GAPDH TPI1 AKR1A1 GOT1 TKT PGP
0.000223009	4	33	36.842	Glucose catabolic process	PGK1 ALDOC GAPDH TPI1
0.00024335	10	492	6.17778	Purine-containing compound metabolic process	ACOT7 PGK1 ALDOC GAPDH TPI1 HMGCS1 DBI APRT ADSL LDHA
0.000345248	9	403	6.78789	Alcohol metabolic process	TPI1 HMGCS1 AKR1A1 GOT1 IDH1 SOD1 FDPS PGP ADH5
0.000346879	7	217	9.80473	Glucose metabolic process	PGK1 ALDOC GAPDH TPI1 AKR1A1 GOT1 PGP
0.000346879	3	12	75.9867	Cellular response to aldehyde	AKR1A1 ESD ADH5
0.000408195	9	416	6.57577	Sulfur compound metabolic process	ACOT7 GSS HMGCS1 AKR1A1 IDH1 ESD SOD1 DBI ADI1
0.000425265	3	13	70.1415	Aldehyde catabolic process	AKR1A1 ESD ADH5
0.000522964	4	43	28.2741	NADH metabolic process	PGK1 ALDOC GAPDH TPI1
0.000522964	11	675	4.9532	Monocarboxylic acid metabolic process	ME1 ACOT7 PGK1 ALDOC LTA4H GAPDH TPI1 AKR1A1 IDH1 ADH5 LDHA
0.000563195	6	158	11.5423	Pyruvate metabolic process	ME1 PGK1 ALDOC GAPDH TPI1 LDHA
0.000822108	4	49	24.812	NAD metabolic process	PGK1 ALDOC GAPDH TPI1
0.000908228	7	259	8.21477	Hexose metabolic process	PGK1 ALDOC GAPDH TPI1 AKR1A1 GOT1 PGP
0.000965735	15	1337	3.41002	Cellular amide metabolic process	ACOT7 GSS LTA4H GAPDH HMGCS1 RPS15 DNPEP IDH1 SOD1 UGCG DBI GNE PPA1 GM2A SKIV2L
0.000979784	7	264	8.05919	Response to toxic substance	AKR1A1 PRDX5 TXNDC17 ESD SOD1 ADH5 TXNRD1
0.00106472	10	607	5.00736	Organic hydroxy compound metabolic process	TPI1 HMGCS1 AKR1A1 GOT1 IDH1 SOD1 FDPS PGP ADH5 DDT
0.0010802	4	54	22.5146	Hexose catabolic process	PGK1 ALDOC GAPDH TPI1
0.00112043	2	3	202.631	Formaldehyde catabolic process	ESD ADH5
0.00157255	4	60	20.2631	Monosaccharide catabolic process	PGK1 ALDOC GAPDH TPI1
0.00160677	5	120	12.6644	Glycolytic process	PGK1 ALDOC GAPDH TPI1 LDHA
0.00162626	3	22	41.4473	Glycerol metabolic process	TPI1 GOT1 PGP
0.00162626	5	121	12.5598	ATP generation from ADP	PGK1 ALDOC GAPDH TPI1 LDHA
0.00198293	2	4	151.973	Farnesyl diphosphate biosynthetic process	HMGCS1 FDPS
0.00198293	2	4	151.973	Formaldehyde metabolic process	ESD ADH5
0.00205786	5	129	11.7809	ADP metabolic process	PGK1 ALDOC GAPDH TPI1 LDHA
0.00223626	3	25	36.4736	Alditol metabolic process	TPI1 GOT1 PGP
0.00224456	10	681	4.46324	Organophosphate biosynthetic process	ME1 ACOT7 TPI1 HMGCS1 AKR1A1 IDH1 FDPS TKT APRT ADSL
0.00245859	6	219	8.32731	Carbohydrate catabolic process	PGK1 ALDOC GAPDH TPI1 GM2A LDHA
0.00272842	5	139	10.9333	Nucleoside diphosphate phosphorylation	PGK1 ALDOC GAPDH TPI1 LDHA
0.00276486	4	73	16.6546	Response to cadmium ion	GSS GOT1 PCNA SOD1
0.00277791	5	142	10.7023	Purine nucleoside diphosphate metabolic process	PGK1 ALDOC GAPDH TPI1 LDHA
0.00277791	5	142	10.7023	Purine ribonucleoside diphosphate metabolic process	PGK1 ALDOC GAPDH TPI1 LDHA
0.00277791	2	5	121.579	Farnesyl diphosphate metabolic process	HMGCS1 FDPS
0.00277791	5	141	10.7783	Nucleotide phosphorylation	PGK1 ALDOC GAPDH TPI1 LDHA
0.00284796	9	576	4.74917	Neutrophil degranulation	RAB27A COTL1 ALDOC LTA4H IDH1 RAB6A GM2A APRT TUBB
0.00284796	10	713	4.26293	Carbohydrate derivative biosynthetic process	NANS ACOT7 TPI1 AKR1A1 UGCG GNE TKT POGLUT3 APRT ADSL
0.0028821	5	145	10.4809	Ribonucleoside diphosphate metabolic process	PGK1 ALDOC GAPDH TPI1 LDHA
0.0028821	5	145	10.4809	Alcohol biosynthetic process	HMGCS1 GOT1 SOD1 FDPS PGP
0.00291476	8	453	5.36771	Small molecule catabolic process	PGK1 ALDOC GAPDH TPI1 AKR1A1 GOT1 ESD ADH5
0.00293441	9	584	4.68411	Neutrophil activation involved in immune response	RAB27A COTL1 ALDOC LTA4H IDH1 RAB6A GM2A APRT TUBB
0.00293441	12	1027	3.55147	Exocytosis	RAB27A ACTN1 COTL1 ALDOC LTA4H IDH1 SOD1 RAB6A SCFD2 GM2A APRT TUBB
0.00324557	9	593	4.61302	Neutrophil mediated immunity	RAB27A COTL1 ALDOC LTA4H IDH1 RAB6A GM2A APRT TUBB
0.003366	9	597	4.58211	Neutrophil activation	RAB27A COTL1 ALDOC LTA4H IDH1 RAB6A GM2A APRT TUBB
0.00358381	2	6	101.316	AMP biosynthetic process	APRT ADSL
0.00366298	9	606	4.51406	Granulocyte activation	RAB27A COTL1 ALDOC LTA4H IDH1 RAB6A GM2A APRT TUBB
0.00375519	11	903	3.70256	Regulated exocytosis	RAB27A ACTN1 COTL1 ALDOC LTA4H IDH1 SOD1 RAB6A GM2A APRT TUBB
0.00379879	6	250	7.29472	Organic hydroxy compound biosynthetic process	HMGCS1 GOT1 SOD1 FDPS PGP DDT
0.00439906	8	490	4.96239	Response to oxidative stress	GSS PRDX5 PCNA IDH1 SOD1 ATOX1 TXNRD1 MT-ND1
0.00440134	5	164	9.26667	Nucleoside diphosphate metabolic process	PGK1 ALDOC GAPDH TPI1 LDHA
0.00462638	2	7	86.8419	Glycerol biosynthetic process	GOT1 PGP
0.00465021	3	36	25.3289	NADP metabolic process	ME1 IDH1 TKT
0.00496098	9	639	4.28094	Leukocyte degranulation	RAB27A COTL1 ALDOC LTA4H IDH1 RAB6A GM2A APRT TUBB
0.00568373	9	652	4.19558	Myeloid cell activation involved in immune response	RAB27A COTL1 ALDOC LTA4H IDH1 RAB6A GM2A APRT TUBB
0.00578897	2	8	75.9867	Alditol biosynthetic process	GOT1 PGP
0.00578897	2	8	75.9867	Glyceraldehyde-3-phosphate metabolic process	TPI1 TKT
0.00599611	9	660	4.14473	Myeloid leukocyte mediated immunity	RAB27A COTL1 ALDOC LTA4H IDH1 RAB6A GM2A APRT TUBB
0.00886713	4	109	11.154	Cellular oxidant detoxification	PRDX5 TXNDC17 SOD1 TXNRD1
0.00887899	3	46	19.8226	Peptidyl-cysteine modification	GAPDH RAB6A ADH5
0.0175042	3	59	15.4549	Cholesterol biosynthetic process	HMGCS1 SOD1 FDPS
0.0175042	2	14	43.421	Protein nitrosylation	GAPDH ADH5
0.0175042	2	14	43.421	Peptidyl-cysteine S-nitrosylation	GAPDH ADH5
0.0175042	6	346	5.27075	ATP metabolic process	PGK1 ALDOC GAPDH TPI1 MT-ND1 LDHA
0.0175042	3	59	15.4549	Secondary alcohol biosynthetic process	HMGCS1 SOD1 FDPS
0.0189105	9	785	3.48474	Myeloid leukocyte activation	RAB27A COTL1 ALDOC LTA4H IDH1 RAB6A GM2A APRT TUBB
0.0189105	2	15	40.5262	Terpenoid biosynthetic process	HMGCS1 FDPS
0.0189105	2	15	40.5262	Aldehyde biosynthetic process	TPI1 TKT
0.0231398	3	66	13.8158	Sterol biosynthetic process	HMGCS1 SOD1 FDPS
0.0238866	2	17	35.7584	AMP metabolic process	APRT ADSL
0.0265417	2	18	33.7719	NADPH regeneration	IDH1 TKT
0.026719	15	1961	2.32494	Organonitrogen compound biosynthetic process	ACOT7 GSS GAPDH RPS15 AKR1A1 GOT1 ESD UGCG DBI POGLUT3 PPA1 APRT SKIV2L ADSL ADI1
0.0284403	9	843	3.24498	Leukocyte activation involved in immune response	RAB27A COTL1 ALDOC LTA4H IDH1 RAB6A GM2A APRT TUBB
0.0284403	2	19	31.9944	2-oxoglutarate metabolic process	GOT1 IDH1
0.0284403	4	156	7.7935	Secondary alcohol metabolic process	HMGCS1 IDH1 SOD1 FDPS
0.0289457	9	847	3.22966	Cell activation involved in immune response	RAB27A COTL1 ALDOC LTA4H IDH1 RAB6A GM2A APRT TUBB
0.0296945	3	74	12.3222	Glutathione metabolic process	GSS IDH1 SOD1
0.0337846	2	21	28.9473	Purine ribonucleoside monophosphate biosynthetic process	APRT ADSL
0.0367343	2	22	27.6315	Aspartate family amino acid biosynthetic process	GOT1 ADI1
0.0390423	2	23	26.4301	Purine nucleoside monophosphate biosynthetic process	APRT ADSL
0.0390423	2	23	26.4301	Glutathione derivative metabolic process	AKR1A1 ESD
0.0390423	2	23	26.4301	Glutathione derivative biosynthetic process	AKR1A1 ESD
0.0488159	12	1489	2.44954	Secretion by cell	RAB27A ACTN1 COTL1 ALDOC LTA4H IDH1 SOD1 RAB6A SCFD2 GM2A APRT TUBB
0.0516089	5	308	4.9342	Cellular carbohydrate metabolic process	TPI1 GOT1 IDH1 GNE PGP
0.060482	6	461	3.95592	Gland development	HMGCS1 RPS15 PCNA SOD1 APRT TGM2
0.0626831	4	200	6.07893	Electron transport chain	ME1 AKR1A1 ADH5 MT-ND1
0.0628581	2	30	20.2631	Isoprenoid biosynthetic process	HMGCS1 FDPS
0.0628581	12	1545	2.36075	Export from cell	RAB27A ACTN1 COTL1 ALDOC LTA4H IDH1 SOD1 RAB6A SCFD2 GM2A APRT TUBB
0.0642402	3	101	9.02812	Dicarboxylic acid metabolic process	ME1 GOT1 IDH1
0.0644892	9	975	2.80566	Leukocyte mediated immunity	RAB27A COTL1 ALDOC LTA4H IDH1 RAB6A GM2A APRT TUBB
0.0644892	12	1555	2.34557	Lipid metabolic process	ACOT7 LTA4H HMGCS1 IDH1 SOD1 UGCG DBI FDPS FMC1 PGP GM2A ADH5
0.0652576	5	331	4.59134	Carboxylic acid biosynthetic process	ACOT7 LTA4H AKR1A1 GOT1 ADI1
0.0663688	5	333	4.56376	Organic acid biosynthetic process	ACOT7 LTA4H AKR1A1 GOT1 ADI1
0.0694399	10	1178	2.58019	Cellular lipid metabolic process	ACOT7 LTA4H HMGCS1 IDH1 UGCG DBI FDPS PGP GM2A ADH5
0.0701173	4	211	5.76202	Sulfur compound biosynthetic process	GSS AKR1A1 ESD ADI1
0.073077	4	214	5.68125	Ribose phosphate biosynthetic process	ACOT7 TKT APRT ADSL
0.0780511	2	35	17.3684	Ribonucleoside monophosphate biosynthetic process	APRT ADSL
0.0780511	2	35	17.3684	Long-chain fatty acid biosynthetic process	ACOT7 LTA4H
0.0796234	9	1018	2.68715	Peptide metabolic process	GSS LTA4H GAPDH RPS15 DNPEP IDH1 SOD1 PPA1 SKIV2L
0.0832592	13	1832	2.15683	Response to oxygen-containing compound	ME1 GSS HMGCS1 AKR1A1 GOT1 PRDX5 PCNA ESD SOD1 ADH5 MT-ND1 APRT TGM2
0.0834741	3	115	7.92904	Regulation of phagocytosis	RAB27A SOD1 TGM2
0.0842976	2	37	16.4295	Liver regeneration	RPS15 PCNA
0.0871624	12	1636	2.22944	Secretion	RAB27A ACTN1 COTL1 ALDOC LTA4H IDH1 SOD1 RAB6A SCFD2 GM2A APRT TUBB
0.0901876	13	1857	2.12779	Intracellular transport	RAB27A RPS15 SPTBN1 XPO4 SOD1 ZFAND2B ATG13 RAB6A SCFD2 XPOT TUBB ANXA8 TBC1D9B
0.0923961	3	121	7.53587	Acyl-CoA metabolic process	ACOT7 HMGCS1 DBI
0.0923961	3	121	7.53587	Thioester metabolic process	ACOT7 HMGCS1 DBI
0.0944408	2	40	15.1973	Nucleotide-sugar metabolic process	NANS GNE
0.0993512	9	1066	2.56615	Intracellular protein transport	RAB27A RPS15 XPO4 ZFAND2B ATG13 RAB6A SCFD2 XPOT TBC1D9B
0.106262	2	43	14.1371	Purine ribonucleoside monophosphate metabolic process	APRT ADSL
0.106262	2	43	14.1371	Cell redox homeostasis	PRDX5 TXNRD1
0.108023	1	3	101.316	Fumarate metabolic process	GOT1
0.108023	1	3	101.316	Aspartate biosynthetic process	GOT1
0.108023	1	3	101.316	Glucosylceramide biosynthetic process	UGCG
0.108023	2	44	13.8158	Nucleoside monophosphate biosynthetic process	APRT ADSL
0.108023	1	3	101.316	Negative regulation of transcription by RNA polymerase III	PRDX5
0.108023	1	3	101.316	Isopeptide cross-linking	TGM2
0.108023	5	394	3.85719	Regulation of lipid metabolic process	HMGCS1 IDH1 SOD1 FDPS FMC1
0.108023	1	3	101.316	Purine nucleobase salvage	APRT
0.108023	1	3	101.316	Cytotoxic T cell degranulation	RAB27A
0.108023	1	3	101.316	de novo AMP biosynthetic process	ADSL
0.108023	1	3	101.316	Copper ion export	ATOX1
0.108023	1	3	101.316	Mitotic telomere maintenance via semi-conservative replication	PCNA
0.108023	1	3	101.316	Mitochondrial tRNA 3 -end processing	TRNT1
0.109804	2	46	13.2151	Purine nucleoside monophosphate metabolic process	APRT ADSL
0.115145	10	1313	2.3149	Cellular response to oxygen-containing compound	HMGCS1 AKR1A1 GOT1 PRDX5 PCNA ESD SOD1 ADH5 APRT TGM2
0.125612	3	143	6.3765	Terpenoid metabolic process	HMGCS1 FDPS ADH5
0.125612	3	143	6.3765	Polyol metabolic process	TPI1 GOT1 PGP
0.12688	1	4	75.9867	Xylulose metabolic process	TKT
0.12688	1	4	75.9867	Leading strand elongation	PCNA
0.12688	1	4	75.9867	Aspartate catabolic process	GOT1
0.12688	3	146	6.24548	Cholesterol metabolic process	HMGCS1 SOD1 FDPS
0.12688	4	273	4.45343	Negative regulation of endopeptidase activity	PEBP1 GAPDH PRDX5 ANXA8
0.12688	1	4	75.9867	Peptidyl-glutamine modification	TGM2
0.12688	1	4	75.9867	Pentose biosynthetic process	TKT
0.12688	1	4	75.9867	Cajal body organization	FAM118B
0.12688	1	4	75.9867	Response to carbon monoxide	SOD1
0.12688	1	4	75.9867	Medium-chain fatty-acyl-CoA metabolic process	ACOT7
0.12688	1	4	75.9867	Fatty-acyl-CoA catabolic process	ACOT7
0.12688	2	51	11.9195	NcRNA 3 -end processing	TRNT1 INTS2
0.12688	1	4	75.9867	Adenine metabolic process	APRT
0.12688	1	4	75.9867	Adenine biosynthetic process	APRT
0.12688	1	4	75.9867	Negative regulation of phospholipase A2 activity	ANXA8
0.12688	1	4	75.9867	Cornified envelope assembly	UGCG
0.130882	3	151	6.03868	Cellular response to reactive oxygen species	PRDX5 PCNA SOD1
0.131046	2	54	11.2573	Defense response to fungus	COTL1 GAPDH
0.131975	4	281	4.32664	Negative regulation of peptidase activity	PEBP1 GAPDH PRDX5 ANXA8
0.132602	1	5	60.7893	Mitochondrial RNA 3 -end processing	TRNT1
0.132602	1	5	60.7893	Selenium compound metabolic process	TXNRD1
0.132602	3	153	5.95974	Liver development	HMGCS1 RPS15 PCNA
0.132602	1	5	60.7893	Glucuronate catabolic process	AKR1A1
0.132602	3	155	5.88284	Plasma membrane organization	SPTBN1 SOD1 UGCG
0.132602	1	5	60.7893	Common-partner SMAD protein phosphorylation	SPTBN1
0.132602	2	59	10.3033	Aspartate family amino acid metabolic process	GOT1 ADI1
0.132602	4	285	4.26592	Nucleotide biosynthetic process	ME1 ACOT7 APRT ADSL
0.132602	1	5	60.7893	Fatty acid omega-oxidation	ADH5
0.132602	1	5	60.7893	Lysosomal microautophagy	ATG13
0.132602	1	5	60.7893	Glucuronate catabolic process to xylulose 5-phosphate	AKR1A1
0.132602	1	5	60.7893	Positive regulation of deoxyribonuclease activity	PCNA
0.132602	3	159	5.73484	Nucleoside bisphosphate metabolic process	ACOT7 HMGCS1 DBI
0.132602	3	159	5.73484	Ribonucleoside bisphosphate metabolic process	ACOT7 HMGCS1 DBI
0.132602	3	159	5.73484	Purine nucleoside bisphosphate metabolic process	ACOT7 HMGCS1 DBI
0.132602	1	5	60.7893	Piecemeal microautophagy of the nucleus	ATG13
0.132602	2	58	10.4809	Hydrogen peroxide metabolic process	PRDX5 SOD1
0.132602	1	5	60.7893	Negative regulation of cholesterol biosynthetic process	SOD1
0.132602	1	5	60.7893	Negative regulation of lipoprotein metabolic process	DBI
0.132602	1	5	60.7893	Xylulose 5-phosphate metabolic process	AKR1A1
0.132602	1	5	60.7893	Tube lumen cavitation	TGM2
0.132602	1	5	60.7893	Salivary gland cavitation	TGM2
0.132602	3	156	5.84513	Hepaticobiliary system development	HMGCS1 RPS15 PCNA
0.132602	1	5	60.7893	Minus-end-directed organelle transport along microtubule	RAB6A
0.132602	1	5	60.7893	Negative regulation of cholesterol metabolic process	SOD1
0.132602	1	5	60.7893	Negative regulation of sterol biosynthetic process	SOD1
0.132602	1	5	60.7893	Xylulose 5-phosphate biosynthetic process	AKR1A1
0.132602	4	290	4.19237	Nucleoside phosphate biosynthetic process	ME1 ACOT7 APRT ADSL
0.132602	1	5	60.7893	Regulation of NADP metabolic process	ME1
0.132602	2	55	11.0526	Reactive oxygen species biosynthetic process	RAB27A SOD1
0.134945	2	60	10.1316	Ribonucleoside monophosphate metabolic process	APRT ADSL
0.13812	3	165	5.5263	Isoprenoid metabolic process	HMGCS1 FDPS ADH5
0.146389	3	169	5.3955	Sterol metabolic process	HMGCS1 SOD1 FDPS
0.147258	1	6	50.6578	Isocitrate metabolic process	IDH1
0.147258	1	6	50.6578	Glucosylceramide metabolic process	UGCG
0.147258	1	6	50.6578	Pentose-phosphate shunt, non-oxidative branch	TKT
0.147258	1	6	50.6578	Methylglyoxal metabolic process	TPI1
0.147258	1	6	50.6578	Nucleoside bisphosphate catabolic process	ACOT7
0.147258	1	6	50.6578	Ribonucleoside bisphosphate catabolic process	ACOT7
0.147258	1	6	50.6578	Purine nucleoside bisphosphate catabolic process	ACOT7
0.147258	1	6	50.6578	Medium-chain fatty acid biosynthetic process	ACOT7
0.147258	1	6	50.6578	Negative regulation of mitochondrial depolarization	GOT1
0.147258	1	6	50.6578	Relaxation of vascular associated smooth muscle	SOD1
0.147258	1	6	50.6578	Nuclear-transcribed mRNA catabolic process, 3 -5 exonucleolytic nonsense-mediated decay	SKIV2L
0.147258	1	6	50.6578	Purine ribonucleotide salvage	APRT
0.147258	1	6	50.6578	Positive regulation of oxidative stress-induced intrinsic apoptotic signaling pathway	SOD1
0.149738	2	66	9.21051	Polyol biosynthetic process	GOT1 PGP
0.150581	7	838	2.53893	Lipid biosynthetic process	ACOT7 LTA4H HMGCS1 IDH1 SOD1 UGCG FDPS
0.152633	2	67	9.07303	Regulation of lipid catabolic process	IDH1 FMC1
0.152857	9	1245	2.1972	Immune effector process	RAB27A COTL1 ALDOC LTA4H IDH1 RAB6A GM2A APRT TUBB
0.153072	5	479	3.17272	Phospholipid metabolic process	HMGCS1 IDH1 DBI FDPS PGP
0.15415	2	68	8.93961	Response to fungus	COTL1 GAPDH
0.15415	2	68	8.93961	Negative regulation of actin filament polymerization	TMSB10 SPTBN1
0.155865	1	7	43.421	Purine ribonucleoside salvage	APRT
0.155865	1	7	43.421	de novo IMP biosynthetic process	ADSL
0.155865	1	7	43.421	Glycerol catabolic process	TPI1
0.155865	2	69	8.81005	Secondary metabolic process	AKR1A1 DDT
0.155865	1	7	43.421	Purine nucleotide salvage	APRT
0.155865	1	7	43.421	Mitochondrial proton-transporting ATP synthase complex assembly	FMC1
0.155865	4	325	3.74088	Cellular response to oxidative stress	PRDX5 PCNA SOD1 TXNRD1
0.155865	1	7	43.421	Copper ion transmembrane transport	ATOX1
0.155865	1	7	43.421	Constitutive secretory pathway	RAB27A
0.155865	10	1475	2.06066	Leukocyte activation	RAB27A COTL1 ALDOC LTA4H IDH1 SOD1 RAB6A GM2A APRT TUBB
0.155865	1	7	43.421	Regulation of phospholipid catabolic process	IDH1
0.155865	1	7	43.421	Negative regulation of serine-type endopeptidase activity	ANXA8
0.155865	1	7	43.421	Negative regulation of serine-type peptidase activity	ANXA8
0.155865	1	7	43.421	Regulation of protein lipidation	DBI
0.155865	1	7	43.421	Negative regulation of membrane depolarization	GOT1
0.156052	2	71	8.56188	Pigment biosynthetic process	APRT DDT
0.159515	2	72	8.44296	Alpha-amino acid biosynthetic process	GOT1 ADI1
0.160875	3	187	4.87615	Regulation of actin filament polymerization	TMSB10 COTL1 SPTBN1
0.162328	2	73	8.32731	Positive regulation of reactive oxygen species metabolic process	RAB27A SOD1
0.164847	2	75	8.10524	Mitotic cytokinesis	SPTBN1 CIT
0.164847	1	8	37.9933	Malate metabolic process	ME1
0.164847	1	8	37.9933	Aspartate metabolic process	GOT1
0.164847	1	8	37.9933	SRP-dependent cotranslational protein targeting to membrane, translocation	ZFAND2B
0.164847	3	193	4.72456	Purine ribonucleotide biosynthetic process	ACOT7 APRT ADSL
0.164847	1	8	37.9933	Negative regulation of phospholipase activity	ANXA8
0.164847	1	8	37.9933	Negative regulation of macrophage chemotaxis	DDT
0.164847	1	8	37.9933	Alditol catabolic process	TPI1
0.164847	1	8	37.9933	Peripheral nervous system myelin maintenance	SOD1
0.164847	1	8	37.9933	TRNA 3 -end processing	TRNT1
0.164847	1	8	37.9933	Proton-transporting ATP synthase complex assembly	FMC1
0.164847	1	8	37.9933	Glycosylceramide biosynthetic process	UGCG
0.164847	1	8	37.9933	Neurofilament cytoskeleton organization	SOD1
0.164847	1	8	37.9933	Transdifferentiation	GOT1
0.164847	1	8	37.9933	Cellular response to cocaine	TGM2
0.168236	2	77	7.89472	Regulation of mitochondrial membrane potential	GOT1 SOD1
0.172544	1	9	33.7719	Ribosomal small subunit export from nucleus	RPS15
0.172544	1	9	33.7719	Oxaloacetate metabolic process	GOT1
0.172544	1	9	33.7719	Glutamate catabolic process	GOT1
0.172544	2	80	7.59867	Glycosphingolipid metabolic process	UGCG GM2A
0.172544	3	202	4.51406	Steroid biosynthetic process	HMGCS1 SOD1 FDPS
0.172544	2	80	7.59867	Cellular amino acid biosynthetic process	GOT1 ADI1
0.172544	2	80	7.59867	Nucleoside monophosphate metabolic process	APRT ADSL
0.172544	1	9	33.7719	Polyketide metabolic process	AKR1A1
0.172544	2	79	7.69485	Animal organ regeneration	RPS15 PCNA
0.172544	1	9	33.7719	Negative regulation of endoplasmic reticulum calcium ion concentration	TGM2
0.172544	1	9	33.7719	Early endosome to Golgi transport	RAB6A
0.172544	1	9	33.7719	Relaxation of smooth muscle	SOD1
0.172544	1	9	33.7719	Daunorubicin metabolic process	AKR1A1
0.172544	1	9	33.7719	Doxorubicin metabolic process	AKR1A1
0.172544	1	9	33.7719	Regulation of serine-type endopeptidase activity	ANXA8
0.172544	1	9	33.7719	Regulation of DNA-directed DNA polymerase activity	PCNA
0.172544	1	9	33.7719	Positive regulation of DNA-directed DNA polymerase activity	PCNA
0.172544	1	9	33.7719	Regulation of serine-type peptidase activity	ANXA8
0.173052	3	203	4.49182	Regulation of actin polymerization or depolymerization	TMSB10 COTL1 SPTBN1
0.174607	3	204	4.4698	Regulation of actin filament length	TMSB10 COTL1 SPTBN1
0.178195	3	206	4.42641	Ribonucleotide biosynthetic process	ACOT7 APRT ADSL
0.178195	2	83	7.32402	Negative regulation of protein polymerization	TMSB10 SPTBN1
0.180413	2	84	7.23683	Endosome organization	RAB27A ANXA8
0.180413	1	10	30.3947	Protein O-linked glycosylation via serine	POGLUT3
0.180413	1	10	30.3947	Fructose 1,6-bisphosphate metabolic process	ALDOC
0.180413	1	10	30.3947	Aminoglycoside antibiotic metabolic process	AKR1A1
0.180413	1	10	30.3947	Regulation of deoxyribonuclease activity	PCNA
0.180413	1	10	30.3947	Monoubiquitinated protein deubiquitination	ATXN3L
0.180413	2	84	7.23683	Ribosomal small subunit biogenesis	RPS15 TSR1
0.180413	1	10	30.3947	Water-soluble vitamin biosynthetic process	AKR1A1
0.180413	1	10	30.3947	Glyoxylate metabolic process	IDH1
0.180413	2	85	7.15169	Positive regulation of phagocytosis	RAB27A SOD1
0.180413	1	10	30.3947	Response to nitrosative stress	ADH5
0.180413	1	10	30.3947	Cellular response to follicle-stimulating hormone stimulus	HMGCS1
0.180413	1	10	30.3947	Complement-dependent cytotoxicity	RAB27A
0.18212	3	212	4.30113	Actin filament polymerization	TMSB10 COTL1 SPTBN1
0.183678	3	213	4.28094	Cytoskeleton-dependent intracellular transport	SOD1 RAB6A TUBB
0.187537	3	217	4.20203	Response to reactive oxygen species	PRDX5 PCNA SOD1
0.187537	1	11	27.6315	N-acetylneuraminate metabolic process	GNE
0.187537	3	217	4.20203	Purine nucleotide biosynthetic process	ACOT7 APRT ADSL
0.187537	1	11	27.6315	IMP biosynthetic process	ADSL
0.187537	3	217	4.20203	Aerobic respiration	IDH1 MT-ND1 ADSL
0.187537	1	11	27.6315	L-ascorbic acid metabolic process	AKR1A1
0.187537	8	1145	2.12364	Negative regulation of cellular protein metabolic process	PEBP1 GAPDH RPS15 CIT PRDX5 DBI SKIV2L ANXA8
0.187537	1	11	27.6315	Leptin-mediated signaling pathway	UGCG
0.187537	1	11	27.6315	Cellular response to potassium ion	SOD1
0.187537	3	219	4.16365	Nuclear export	RPS15 XPO4 XPOT
0.187537	1	11	27.6315	Positive regulation of mitochondrial calcium ion concentration	TGM2
0.187537	4	375	3.2421	Cellular response to chemical stress	PRDX5 PCNA SOD1 TXNRD1
0.187537	1	11	27.6315	Lactone metabolic process	AKR1A1
0.187537	1	11	27.6315	Response to L-glutamate	PCNA
0.187537	1	11	27.6315	Negative regulation of macrophage migration	DDT
0.193868	2	92	6.60754	Cellular carbohydrate biosynthetic process	GOT1 PGP
0.194152	1	12	25.3289	Ethanol oxidation	ADH5
0.194152	2	94	6.46695	Protein lipidation	UGCG DBI
0.194152	3	224	4.07071	Cellular modified amino acid metabolic process	GSS IDH1 SOD1
0.194152	3	226	4.03469	Gonad development	HMGCS1 IDH1 SOD1
0.194152	1	12	25.3289	Purine nucleobase biosynthetic process	APRT
0.194152	1	12	25.3289	Coenzyme A biosynthetic process	ACOT7
0.194152	1	12	25.3289	Positive regulation of nuclease activity	PCNA
0.194152	1	12	25.3289	Negative regulation of collagen biosynthetic process	GOT1
0.194152	1	12	25.3289	Response to vitamin E	HMGCS1
0.194152	1	12	25.3289	Purine nucleoside biosynthetic process	APRT
0.194152	1	12	25.3289	Ribonucleoside biosynthetic process	APRT
0.194152	1	12	25.3289	Sequestering of actin monomers	TMSB10
0.194152	4	385	3.15789	Negative regulation of proteolysis	PEBP1 GAPDH PRDX5 ANXA8
0.194152	1	12	25.3289	Purine ribonucleoside biosynthetic process	APRT
0.194152	1	12	25.3289	Actin filament network formation	ACTN1
0.196637	4	389	3.12542	Response to metal ion	GSS GOT1 PCNA SOD1
0.198076	2	96	6.33222	Pigment metabolic process	APRT DDT
0.198076	3	229	3.98183	Purine-containing compound biosynthetic process	ACOT7 APRT ADSL
0.199674	2	97	6.26694	Female gonad development	IDH1 SOD1
0.199674	1	13	23.3805	Methionine biosynthetic process	ADI1
0.199674	1	13	23.3805	Response to light intensity	HMGCS1
0.199674	1	13	23.3805	Negative regulation of collagen metabolic process	GOT1
0.199674	1	13	23.3805	Regulation of phospholipase A2 activity	ANXA8
0.199674	1	13	23.3805	Positive regulation of protein sumoylation	UBA2
0.199674	2	98	6.20299	Lipoprotein biosynthetic process	UGCG DBI
0.199674	3	232	3.93034	Development of primary sexual characteristics	HMGCS1 IDH1 SOD1
0.199674	1	13	23.3805	Amino sugar biosynthetic process	GNE
0.199674	2	97	6.26694	Negative regulation of small molecule metabolic process	SOD1 PGP
0.199674	2	98	6.20299	Membrane assembly	SPTBN1 UGCG
0.199674	1	13	23.3805	Negative regulation of alcohol biosynthetic process	SOD1
0.199674	1	13	23.3805	Negative regulation of ubiquitin protein ligase activity	RPS15
0.199674	1	13	23.3805	Positive regulation of phospholipid transport	DBI

## Sheet: Dataset 2.2
Supplimentary Dataset 2.2. Gene Ontology annotation analysis (using ShinyGO web application, version 0.76) of biological process identified in IPEC-J2 cells treated with n-3 PUFA followed by LPS challenge
Enrichment FDR	nGenes	Pathway Genes	Fold Enrichment	Pathway	Genes
0.000534376	4	15	72.3683	Regulation of sequestering of triglyceride	ABHD5 PLIN3 PLIN2 PNPLA2
0.000725201	20	1555	3.49043	Lipid metabolic process	ABHD5 DHRS9 MGLL SCD TBL1X CAV1 SC5D CPT1A PTK2B IVD SLC44A2 FADS2 ABHD2 FADS1 DBI MVD CPT1C PNPLA2 FAR1 NAGA
0.000725201	6	93	17.5084	Lipid storage	ABHD5 PLIN3 CAV1 CPT1A PLIN2 PNPLA2
0.000725201	17	1178	3.91636	Cellular lipid metabolic process	ABHD5 DHRS9 MGLL SCD CAV1 CPT1A IVD SLC44A2 FADS2 ABHD2 FADS1 DBI MVD CPT1C PNPLA2 FAR1 NAGA
0.000811217	4	24	45.2302	Sequestering of triglyceride	ABHD5 PLIN3 PLIN2 PNPLA2
0.000932199	10	414	6.5551	Fatty acid metabolic process	ABHD5 MGLL SCD CAV1 CPT1A IVD FADS2 ABHD2 FADS1 CPT1C
0.000932199	5	61	22.2443	Regulation of lipid storage	ABHD5 PLIN3 CPT1A PLIN2 PNPLA2
0.000932199	7	170	11.1745	Regulation of lipid localization	ABHD5 PLIN3 CAV1 PLIN2 DBI NAXE PNPLA2
0.00107098	8	251	8.64959	Cellular lipid catabolic process	ABHD5 MGLL CPT1A IVD ABHD2 CPT1C PNPLA2 NAGA
0.00131644	9	349	6.99836	Maintenance of location	ABHD5 MCOLN1 PLIN3 CAV1 CPT1A PTK2B PLIN2 TPCN2 PNPLA2
0.00203763	7	201	9.45108	Positive regulation of I-kappaB kinase/NF-kappaB signaling	HMOX1 SLC44A2 BCL10 ECM1 GPRC5B ZDHHC17 IRAK4
0.00289293	9	394	6.19906	Regulation of lipid metabolic process	ABHD5 SCD TBL1X CAV1 SC5D CPT1A PTK2B MVD PNPLA2
0.00369476	6	155	10.5051	Neutral lipid metabolic process	ABHD5 MGLL CAV1 CPT1A ABHD2 PNPLA2
0.00369476	6	154	10.5733	Acylglycerol metabolic process	ABHD5 MGLL CAV1 CPT1A ABHD2 PNPLA2
0.00369476	9	416	5.87122	Sulfur compound metabolic process	GLRX2 GCLM SCD TXN2 DBI MVD OPLAH EXT1 FAR1
0.00542345	10	561	4.83745	Response to extracellular stimulus	GLRX2 GCLM HMOX1 TXN2 CAV1 CPT1A SLC38A2 STK26 BCL10 FADS1
0.00542345	11	675	4.4225	Monocarboxylic acid metabolic process	ABHD5 DHRS9 MGLL SCD CAV1 CPT1A IVD FADS2 ABHD2 FADS1 CPT1C
0.00542345	4	53	20.4816	Neutral lipid catabolic process	ABHD5 MGLL ABHD2 PNPLA2
0.00542345	4	53	20.4816	Acylglycerol catabolic process	ABHD5 MGLL ABHD2 PNPLA2
0.00658084	12	838	3.88612	Lipid biosynthetic process	ABHD5 DHRS9 MGLL SCD SC5D SLC44A2 FADS2 ABHD2 FADS1 MVD PNPLA2 FAR1
0.00673766	7	268	7.08831	Regulation of I-kappaB kinase/NF-kappaB signaling	HMOX1 SLC44A2 BCL10 ECM1 GPRC5B ZDHHC17 IRAK4
0.00685275	8	368	5.89959	Cellular response to external stimulus	GLRX2 HMOX1 TXN2 CAV1 SLC38A2 STK26 BCL10 FADS1
0.00745188	5	119	11.4026	Triglyceride metabolic process	ABHD5 MGLL CAV1 CPT1A PNPLA2
0.00745188	8	378	5.74351	Lipid catabolic process	ABHD5 MGLL CPT1A IVD ABHD2 CPT1C PNPLA2 NAGA
0.00745188	9	484	5.04634	Glycerolipid metabolic process	ABHD5 MGLL CAV1 CPT1A SLC44A2 ABHD2 DBI PNPLA2 FAR1
0.00877636	10	623	4.35603	Small molecule biosynthetic process	DHRS9 MGLL SCD SC5D PTK2B FADS2 ABHD2 FADS1 CDA MVD
0.00881432	18	1832	2.66641	Response to oxygen-containing compound	GLRX2 GCLM SCD HMOX1 TXN2 CAV1 SERPINE1 CPT1A PTK2B SLC38A2 STK26 ABHD2 BCL10 FADS1 IGF2 EXT1 MT-ND1 TRIM16
0.0090115	7	294	6.46145	Cellular response to extracellular stimulus	GLRX2 HMOX1 TXN2 CAV1 SLC38A2 STK26 FADS1
0.0101152	2	5	108.552	Negative regulation of sequestering of triglyceride	ABHD5 PNPLA2
0.0101152	2	5	108.552	Mast cell cytokine production	HMOX1 BCL10
0.0101152	2	5	108.552	Regulation of mast cell cytokine production	HMOX1 BCL10
0.0105527	9	530	4.60836	Response to nutrient levels	GCLM HMOX1 TXN2 CAV1 CPT1A SLC38A2 STK26 BCL10 FADS1
0.0105527	3	28	29.0765	Positive regulation of lipid catabolic process	ABHD5 CPT1A PNPLA2
0.0109252	7	313	6.06922	I-kappaB kinase/NF-kappaB signaling	HMOX1 SLC44A2 BCL10 ECM1 GPRC5B ZDHHC17 IRAK4
0.0130608	6	227	7.17306	Monocarboxylic acid biosynthetic process	DHRS9 MGLL SCD FADS2 ABHD2 FADS1
0.0143353	4	80	13.569	Glycerolipid catabolic process	ABHD5 MGLL ABHD2 PNPLA2
0.0172461	2	7	77.5374	Receptor-mediated endocytosis of virus by host cell	CAV1 TPCN2
0.0172461	2	7	77.5374	Endocytosis involved in viral entry into host cell	CAV1 TPCN2
0.017666	6	245	6.64606	Extrinsic apoptotic signaling pathway	GCLM HMOX1 CAV1 SERPINE1 CD70 BCL10
0.0180914	13	1159	3.04396	Organic acid metabolic process	ABHD5 GCLM DHRS9 MGLL SCD TXN2 CAV1 CPT1A IVD FADS2 ABHD2 FADS1 CPT1C
0.0181223	3	36	22.6151	Myeloid leukocyte cytokine production	HMOX1 BCL10 GPRC5B
0.0192007	3	37	22.0039	Triglyceride catabolic process	ABHD5 MGLL PNPLA2
0.0194592	8	473	4.58995	Lipid localization	ABHD5 PLIN3 CAV1 CPT1A PLIN2 DBI NAXE PNPLA2
0.0195953	2	8	67.8452	Acylglycerol acyl-chain remodeling	MGLL PNPLA2
0.0195953	12	1028	3.16787	Positive regulation of intracellular signal transduction	HMOX1 CAV1 FN1 PTK2B SLC44A2 BCL10 ECM1 SCHIP1 GPRC5B IGF2 ZDHHC17 IRAK4
0.0196846	5	167	8.12518	Olefinic compound metabolic process	DHRS9 MGLL FADS2 FADS1 PNPLA2
0.0212816	5	173	7.84338	Fatty acid biosynthetic process	MGLL SCD FADS2 ABHD2 FADS1
0.0212816	8	490	4.43071	Response to oxidative stress	GLRX2 GCLM HMOX1 TXN2 PTK2B STK26 MT-ND1 SRXN1
0.0212816	6	264	6.16775	Cellular response to nutrient levels	HMOX1 TXN2 CAV1 SLC38A2 STK26 FADS1
0.0212816	5	172	7.88898	Regulation of extrinsic apoptotic signaling pathway	GCLM HMOX1 CAV1 SERPINE1 BCL10
0.0219232	2	9	60.3069	Positive regulation of triglyceride catabolic process	ABHD5 PNPLA2
0.023851	8	502	4.3248	Leukocyte migration	HMOX1 CAV1 SERPINE1 FN1 PTK2B ECM1 EXT1 IRAK4
0.0263068	2	10	54.2762	Positive regulation of sequestering of triglyceride	PLIN3 PLIN2
0.0279169	4	106	10.2408	Positive regulation of lipid localization	PLIN3 CAV1 PLIN2 DBI
0.0293717	4	109	9.95893	Fatty acid catabolic process	CPT1A IVD ABHD2 CPT1C
0.0293717	12	1102	2.95515	Carboxylic acid metabolic process	ABHD5 GCLM DHRS9 MGLL SCD CAV1 CPT1A IVD FADS2 ABHD2 FADS1 CPT1C
0.0293717	17	1961	2.35261	Organonitrogen compound biosynthetic process	SLC25A39 GCLM SCD MRPS15 MRPS14 PTK2B SLC44A2 DBI CDA NAXE MVD OPLAH MRPS11 EXT1 B3GALT5 ZDHHC17 PARN
0.0338839	3	50	16.2829	Unsaturated fatty acid biosynthetic process	SCD FADS2 FADS1
0.0352766	3	51	15.9636	Heme metabolic process	SLC25A39 BLVRB HMOX1
0.0352766	12	1135	2.86923	Oxoacid metabolic process	ABHD5 GCLM DHRS9 MGLL SCD CAV1 CPT1A IVD FADS2 ABHD2 FADS1 CPT1C
0.0369207	4	118	9.19935	Long-chain fatty acid metabolic process	MGLL CPT1A FADS2 FADS1
0.0374842	4	119	9.12205	Unsaturated fatty acid metabolic process	MGLL SCD FADS2 FADS1
0.0380391	4	121	8.97127	Acyl-CoA metabolic process	SCD DBI MVD FAR1
0.0380391	4	121	8.97127	Thioester metabolic process	SCD DBI MVD FAR1
0.0380391	2	13	41.7509	Alpha-linolenic acid metabolic process	FADS2 FADS1
0.0416809	2	14	38.7687	Regulation of triglyceride catabolic process	ABHD5 PNPLA2
0.0416809	13	1337	2.63871	Cellular amide metabolic process	GLRX2 GCLM SCD MRPS15 MRPS14 PTK2B DBI MVD OPLAH MRPS11 FAR1 NAGA PARN
0.0445443	3	58	14.0369	Porphyrin-containing compound metabolic process	SLC25A39 BLVRB HMOX1
0.0465877	2	15	36.1841	Carnitine metabolic process	CPT1A CPT1C
0.0473431	6	331	4.91929	Carboxylic acid biosynthetic process	DHRS9 MGLL SCD FADS2 ABHD2 FADS1
0.0474583	5	224	6.05761	Cellular modified amino acid metabolic process	GLRX2 GCLM CPT1A CPT1C OPLAH
0.0474583	6	333	4.88975	Organic acid biosynthetic process	DHRS9 MGLL SCD FADS2 ABHD2 FADS1
0.0493765	4	134	8.10092	Monocarboxylic acid catabolic process	CPT1A IVD ABHD2 CPT1C
0.0528307	4	137	7.92353	Platelet degranulation	SERPINE1 FN1 ECM1 IGF2
0.0535333	4	138	7.86611	Regulation of endothelial cell proliferation	HMOX1 CAV1 ECM1 IGF2
0.0545228	2	17	31.9272	Multi-organism cellular process	CAV1 TPCN2
0.0549605	4	140	7.75374	Response to hydrogen peroxide	GLRX2 HMOX1 PTK2B STK26
0.0560309	2	18	30.1534	Glutathione biosynthetic process	GCLM OPLAH
0.0560309	2	18	30.1534	Porphyrin-containing compound catabolic process	BLVRB HMOX1
0.0560309	2	18	30.1534	Tetrapyrrole catabolic process	BLVRB HMOX1
0.0560309	2	18	30.1534	Heme catabolic process	BLVRB HMOX1
0.0560309	2	18	30.1534	Pigment catabolic process	BLVRB HMOX1
0.0560309	3	67	12.1514	Regulation of lipid catabolic process	ABHD5 CPT1A PNPLA2
0.0617295	2	19	28.5664	Amino-acid betaine metabolic process	CPT1A CPT1C
0.0676196	2	20	27.1381	Nonribosomal peptide biosynthetic process	GCLM OPLAH
0.0695744	4	154	7.04886	Endothelial cell proliferation	HMOX1 CAV1 ECM1 IGF2
0.0698504	3	74	11.0019	Glutathione metabolic process	GLRX2 GCLM OPLAH
0.0698504	14	1644	2.31103	Positive regulation of signal transduction	HMOX1 TBL1X CAV1 FN1 PTK2B SLC44A2 BCL10 ECM1 SCHIP1 GPRC5B IGF2 ZDHHC17 IRAK4 TRIM16
0.0729762	3	76	10.7124	Cellular polysaccharide biosynthetic process	IGF2 EXT1 B3GALT5
0.0729762	4	159	6.82719	Nucleoside bisphosphate metabolic process	SCD DBI MVD FAR1
0.0729762	4	159	6.82719	Ribonucleoside bisphosphate metabolic process	SCD DBI MVD FAR1
0.0729762	4	159	6.82719	Purine nucleoside bisphosphate metabolic process	SCD DBI MVD FAR1
0.073052	3	77	10.5733	Fatty acid beta-oxidation	CPT1A IVD CPT1C
0.073052	4	160	6.78452	Positive regulation of lipid metabolic process	ABHD5 CPT1A PTK2B PNPLA2
0.0731464	7	517	3.6744	Positive regulation of cellular catabolic process	ABHD5 HMOX1 CAV1 CPT1A PTK2B PNPLA2 PARN
0.0731464	2	22	24.671	Linoleic acid metabolic process	FADS2 FADS1
0.0753437	2	23	23.5983	Glycerol ether metabolic process	TXN2 FAR1
0.0753437	3	80	10.1768	Tetrapyrrole metabolic process	SLC25A39 BLVRB HMOX1
0.0753437	4	164	6.61905	Positive regulation of angiogenesis	HMOX1 SERPINE1 PTK2B ECM1
0.0753437	2	23	23.5983	Positive regulation of triglyceride metabolic process	ABHD5 PNPLA2
0.0753437	4	164	6.61905	Positive regulation of vasculature development	HMOX1 SERPINE1 PTK2B ECM1
0.078639	3	82	9.92857	Polysaccharide biosynthetic process	IGF2 EXT1 B3GALT5
0.078639	5	274	4.95221	Organic acid catabolic process	TXN2 CPT1A IVD ABHD2 CPT1C
0.078639	4	168	6.46145	Calcium ion transport into cytosol	MCOLN1 CAV1 PTK2B TPCN2
0.0787605	2	24	22.6151	Negative regulation of bone mineralization	PTK2B ECM1
0.0798227	10	998	2.71925	Response to hormone	GCLM HMOX1 TXN2 CAV1 PTK2B DDX54 ABHD2 FADS1 IGF2 TRIM16
0.0798227	8	681	3.18803	Organophosphate biosynthetic process	ABHD5 SCD PTK2B SLC44A2 FADS1 NAXE MVD FAR1
0.0824093	5	280	4.84609	Regulation of peptidyl-tyrosine phosphorylation	CAV1 PTK2B VPS25 GPRC5B IGF2
0.0851676	7	544	3.49203	Angiogenesis	HMOX1 CAV1 SERPINE1 FN1 PTK2B ECM1 NAXE
0.0870936	2	26	20.8755	Endochondral bone growth	ECM1 EXT1
0.0870936	10	1017	2.66845	Response to lipid	SCD CAV1 SERPINE1 CPT1A PTK2B DDX54 ABHD2 BCL10 FADS1 TRIM16
0.0870936	2	26	20.8755	Cellular response to arsenic-containing substance	HMOX1 SLC38A2
0.0924077	2	27	20.1023	Positive regulation of lipid storage	PLIN3 PLIN2
0.0960778	10	1034	2.62457	Response to organic cyclic compound	GCLM TXN2 CAV1 CPT1A PTK2B DDX54 ABHD2 PLIN2 FADS1 MT-ND1
0.0971477	2	28	19.3844	Negative regulation of lipid storage	ABHD5 PNPLA2
0.0971477	3	92	8.84938	Cellular carbohydrate biosynthetic process	IGF2 EXT1 B3GALT5
0.0993457	3	94	8.66109	Positive regulation of endothelial cell proliferation	HMOX1 ECM1 IGF2
0.0993457	2	29	18.7159	Ether metabolic process	TXN2 FAR1
0.0993457	2	29	18.7159	Membrane raft organization	CAV1 NAXE
0.0993457	2	29	18.7159	Peptidyl-tyrosine autophosphorylation	CAV1 PTK2B
0.0993457	2	29	18.7159	Bone growth	ECM1 EXT1
0.101189	9	886	2.75669	Tube morphogenesis	HMOX1 CAV1 SERPINE1 FN1 PTK2B BCL10 ECM1 NAXE EXT1
0.101189	5	303	4.47823	Regulation of angiogenesis	HMOX1 SERPINE1 PTK2B ECM1 NAXE
0.101975	2	30	18.0921	Isoprenoid biosynthetic process	DHRS9 MVD
0.101975	3	96	8.48065	Pigment metabolic process	SLC25A39 BLVRB HMOX1
0.101975	2	30	18.0921	Positive regulation of myeloid leukocyte cytokine production involved in immune response	BCL10 GPRC5B
0.102349	3	97	8.39323	Mitochondrial translational elongation	MRPS15 MRPS14 MRPS11
0.102349	5	307	4.41989	Regulation of vasculature development	HMOX1 SERPINE1 PTK2B ECM1 NAXE
0.10384	7	584	3.25285	Response to inorganic substance	GLRX2 MCOLN1 HMOX1 CAV1 PTK2B SLC38A2 STK26
0.10384	4	194	5.59548	Cytosolic calcium ion transport	MCOLN1 CAV1 PTK2B TPCN2
0.10384	3	98	8.30758	Mitochondrial translational termination	MRPS15 MRPS14 MRPS11
0.108989	7	591	3.21433	Positive regulation of catabolic process	ABHD5 HMOX1 CAV1 CPT1A PTK2B PNPLA2 PARN
0.108989	3	101	8.06082	Regulation of protein tyrosine kinase activity	CAV1 VPS25 GPRC5B
0.108989	2	32	16.9613	Basement membrane organization	CAV1 EXT1
0.111076	6	450	3.61841	Extracellular matrix organization	CAV1 SERPINE1 SH3PXD2A FN1 EXT1 SERPINB5
0.111401	6	451	3.61039	Extracellular structure organization	CAV1 SERPINE1 SH3PXD2A FN1 EXT1 SERPINB5
0.111401	2	33	16.4473	Negative regulation of potassium ion transport	CAV1 PTK2B
0.111401	6	453	3.59445	Small molecule catabolic process	TXN2 CPT1A IVD ABHD2 CDA CPT1C
0.111401	2	33	16.4473	Negative regulation of biomineral tissue development	PTK2B ECM1
0.111683	6	454	3.58653	External encapsulating structure organization	CAV1 SERPINE1 SH3PXD2A FN1 EXT1 SERPINB5
0.114412	4	205	5.29524	Cellular response to starvation	CAV1 SLC38A2 STK26 FADS1
0.114412	14	1835	2.07048	Positive regulation of cell communication	HMOX1 TBL1X CAV1 FN1 PTK2B SLC44A2 BCL10 ECM1 SCHIP1 GPRC5B IGF2 ZDHHC17 IRAK4 TRIM16
0.114412	2	34	15.9636	Negative regulation of protein tyrosine kinase activity	CAV1 VPS25
0.114412	2	34	15.9636	Negative regulation of biomineralization	PTK2B ECM1
0.116062	14	1842	2.06261	Positive regulation of signaling	HMOX1 TBL1X CAV1 FN1 PTK2B SLC44A2 BCL10 ECM1 SCHIP1 GPRC5B IGF2 ZDHHC17 IRAK4 TRIM16
0.12397	2	36	15.0767	Regulation of cholesterol efflux	CAV1 NAXE
0.12397	3	110	7.4013	Fatty acid oxidation	CPT1A IVD CPT1C
0.12397	3	110	7.4013	Cellular polysaccharide metabolic process	IGF2 EXT1 B3GALT5
0.12397	4	211	5.14466	Sulfur compound biosynthetic process	GCLM SCD OPLAH EXT1
0.126839	10	1121	2.42088	Organophosphate metabolic process	ABHD5 SCD PTK2B SLC44A2 FADS1 DBI CDA NAXE MVD FAR1
0.128124	2	37	14.6692	Liver regeneration	HMOX1 CPT1A
0.131358	4	217	5.00241	Response to reactive oxygen species	GLRX2 HMOX1 PTK2B STK26
0.131358	6	479	3.39934	Phospholipid metabolic process	ABHD5 SLC44A2 FADS1 DBI MVD FAR1
0.132293	2	38	14.2832	Organic cation transport	SLC44A2 SLC38A2
0.134558	3	115	7.0795	Translational termination	MRPS15 MRPS14 MRPS11
0.134738	3	116	7.01847	Lipid oxidation	CPT1A IVD CPT1C
0.134738	2	39	13.917	Response to arsenic-containing substance	HMOX1 SLC38A2
0.134738	7	635	2.9916	Blood vessel morphogenesis	HMOX1 CAV1 SERPINE1 FN1 PTK2B ECM1 NAXE
0.134738	2	39	13.917	Negative regulation of extrinsic apoptotic signaling pathway via death domain receptors	HMOX1 SERPINE1
0.135041	2	40	13.569	Sulfur amino acid metabolic process	GCLM TXN2
0.135041	1	3	90.4603	Box H/ACA RNA 3 -end processing	PARN
0.135041	1	3	90.4603	Arachidonic acid metabolite production involved in inflammatory response	SERPINE1
0.135041	1	3	90.4603	Leukotriene production involved in inflammatory response	SERPINE1
0.135041	1	3	90.4603	Mature B cell apoptotic process	BCL10
0.135041	1	3	90.4603	Regulation of mature B cell apoptotic process	BCL10
0.135041	1	3	90.4603	Negative regulation of mature B cell apoptotic process	BCL10
0.135041	3	120	6.78452	Polysaccharide metabolic process	IGF2 EXT1 B3GALT5
0.135041	1	3	90.4603	Heme oxidation	HMOX1
0.135041	5	347	3.91039	Phospholipid biosynthetic process	ABHD5 SLC44A2 FADS1 MVD FAR1
0.135041	4	231	4.69924	Carbohydrate biosynthetic process	PTK2B IGF2 EXT1 B3GALT5
0.135041	1	3	90.4603	Isopentenyl diphosphate biosynthetic process, mevalonate pathway	MVD
0.135041	2	43	12.6224	Negative regulation of ossification	PTK2B ECM1
0.135041	1	3	90.4603	Lymphotoxin A production	BCL10
0.135041	1	3	90.4603	Regulation of lymphotoxin A production	BCL10
0.135041	1	3	90.4603	Positive regulation of lymphotoxin A production	BCL10
0.135041	1	3	90.4603	Positive regulation of mast cell cytokine production	BCL10
0.135041	5	361	3.75874	Protein-containing complex disassembly	MCOLN1 CAV1 MRPS15 MRPS14 MRPS11
0.135041	1	3	90.4603	Nitric oxide homeostasis	CAV1
0.135041	1	3	90.4603	Box H/ACA RNA processing	PARN
0.135041	1	3	90.4603	Insulin receptor internalization	CAV1
0.135041	1	3	90.4603	9-cis-retinoic acid biosynthetic process	DHRS9
0.135041	1	3	90.4603	9-cis-retinoic acid metabolic process	DHRS9
0.135041	2	43	12.6224	Cell redox homeostasis	GLRX2 TXN2
0.135041	5	349	3.88798	Regulation of epithelial cell proliferation	HMOX1 CAV1 ECM1 IGF2 SERPINB5
0.135041	4	227	4.78204	Maintenance of location in cell	MCOLN1 CAV1 PTK2B TPCN2
0.135041	1	3	90.4603	Regulation of odontoblast differentiation	SERPINE1
0.135041	1	3	90.4603	Monounsaturated fatty acid metabolic process	SCD
0.135041	1	3	90.4603	Regulation of substrate-dependent cell migration, cell attachment to substrate	FN1
0.135041	1	3	90.4603	Positive regulation of substrate-dependent cell migration, cell attachment to substrate	FN1
0.135041	1	3	90.4603	Regulation of endocannabinoid signaling pathway	MGLL
0.135041	1	3	90.4603	Receptor internalization involved in canonical Wnt signaling pathway	CAV1
0.135041	3	120	6.78452	Negative regulation of extrinsic apoptotic signaling pathway	GCLM HMOX1 SERPINE1
0.137896	4	238	4.56102	Regulation of leukocyte migration	HMOX1 SERPINE1 PTK2B ECM1
0.137896	2	44	12.3355	Response to progesterone	CAV1 ABHD2
0.137896	10	1183	2.29401	Anatomical structure formation involved in morphogenesis	HMOX1 CAV1 SERPINE1 SH3PXD2A FN1 PTK2B BCL10 ECM1 NAXE EXT1
0.137896	3	126	6.46145	Release of sequestered calcium ion into cytosol	MCOLN1 PTK2B TPCN2
0.137896	3	127	6.41057	Negative regulation of sequestering of calcium ion	MCOLN1 PTK2B TPCN2
0.137896	6	512	3.18025	Regulation of peptidase activity	CAV1 SERPINE1 FN1 BCL10 ECM1 SERPINB5
0.137896	4	238	4.56102	Mononuclear cell migration	SERPINE1 PTK2B ECM1 EXT1
0.141444	6	516	3.15559	Positive regulation of cell adhesion	CAV1 FN1 PTK2B CD70 BCL10 IGF2
0.14159	3	129	6.31118	Regulation of sequestering of calcium ion	MCOLN1 PTK2B TPCN2
0.145387	3	131	6.21483	Sprouting angiogenesis	HMOX1 PTK2B NAXE
0.145387	5	375	3.61841	Cellular response to chemical stress	GLRX2 HMOX1 CAV1 STK26 SRXN1
0.145387	2	46	11.7992	Glycosyl compound catabolic process	CDA NAGA
0.145668	5	376	3.60879	Response to hypoxia	HMOX1 TXN2 CAV1 PTK2B BACH1
0.145693	2	47	11.5481	Negative regulation of muscle cell apoptotic process	HMOX1 PTK2B
0.145693	3	133	6.12137	Regulation of lipid transport	CAV1 DBI NAXE
0.145693	3	133	6.12137	Regulation of tube diameter	GCLM CAV1 EXT1
0.145693	3	133	6.12137	Sequestering of calcium ion	MCOLN1 PTK2B TPCN2
0.145693	2	47	11.5481	Regulation of triglyceride metabolic process	ABHD5 PNPLA2
0.145693	3	133	6.12137	Blood vessel diameter maintenance	GCLM CAV1 EXT1
0.145693	2	47	11.5481	Negative regulation of epithelial cell apoptotic process	HMOX1 SERPINE1
0.146566	3	134	6.07569	Regulation of tube size	GCLM CAV1 EXT1
0.146566	4	248	4.37711	Response to starvation	CAV1 SLC38A2 STK26 FADS1
0.146566	5	381	3.56143	Regulation of apoptotic signaling pathway	GCLM HMOX1 CAV1 SERPINE1 BCL10
0.146841	1	4	67.8452	Substrate-dependent cell migration, cell attachment to substrate	FN1
0.146841	1	4	67.8452	Calcium-independent cell-matrix adhesion	FN1
0.146841	4	254	4.27372	Response to carbohydrate	GCLM TXN2 PTK2B FADS1
0.146841	1	4	67.8452	Wax biosynthetic process	FAR1
0.146841	1	4	67.8452	Wax metabolic process	FAR1
0.146841	1	4	67.8452	Smooth muscle adaptation	HMOX1
0.146841	1	4	67.8452	Muscle hyperplasia	HMOX1
0.146841	1	4	67.8452	Cholesterol biosynthetic process via desmosterol	SC5D
0.146841	1	4	67.8452	Cholesterol biosynthetic process via lathosterol	SC5D
0.146841	1	4	67.8452	Box H/ACA RNA metabolic process	PARN
0.146841	1	4	67.8452	Limb joint morphogenesis	EXT1
0.146841	1	4	67.8452	Insulin receptor signaling pathway via phosphatidylinositol 3-kinase	IGF2
0.146841	2	50	10.8552	Cellular modified amino acid biosynthetic process	GCLM OPLAH
0.146841	1	4	67.8452	Response to human chorionic gonadotropin	GCLM
0.146841	1	4	67.8452	Protein localization to plasma membrane raft	CAV1
0.146841	1	4	67.8452	Stomach development	EXT1
0.146841	1	4	67.8452	Caveola assembly	CAV1
0.146841	1	4	67.8452	Response to thyroxine	GCLM
0.146841	1	4	67.8452	Response to tetrachloromethane	CPT1A
0.146841	1	4	67.8452	Regulation of smooth muscle cell-matrix adhesion	SERPINE1
0.147627	5	391	3.47034	Response to decreased oxygen levels	HMOX1 TXN2 CAV1 PTK2B BACH1
0.155148	3	142	5.7334	Regulation of mononuclear cell migration	SERPINE1 PTK2B ECM1
0.15675	7	717	2.64947	Blood vessel development	HMOX1 CAV1 SERPINE1 FN1 PTK2B ECM1 NAXE
0.15675	3	145	5.61478	Cytokine production involved in immune response	HMOX1 BCL10 GPRC5B
0.15675	3	145	5.61478	Regulation of cytokine production involved in immune response	HMOX1 BCL10 GPRC5B
0.15675	4	264	4.11183	Vascular process in circulatory system	GCLM CAV1 SLC38A2 EXT1
0.15675	1	5	54.2762	Regulation of the force of heart contraction by chemical signal	CAV1
0.15675	5	403	3.36701	Alcohol metabolic process	DHRS9 SC5D PTK2B MVD PNPLA2
0.15675	6	567	2.87176	Nucleotide metabolic process	SCD DBI CDA NAXE MVD FAR1
0.15675	1	5	54.2762	Isopentenyl diphosphate biosynthetic process	MVD
0.15675	7	718	2.64578	Response to wounding	HMOX1 TXN2 CAV1 SERPINE1 FN1 ABHD2 EXT1
0.15675	5	407	3.33392	Peptidyl-tyrosine phosphorylation	CAV1 PTK2B VPS25 GPRC5B IGF2
0.15675	5	410	3.30952	Peptidyl-tyrosine modification	CAV1 PTK2B VPS25 GPRC5B IGF2
0.15675	2	56	9.69218	Positive regulation of epithelial cell differentiation	SERPINE1 TRIM16
0.15675	3	146	5.57632	Mitochondrial translation	MRPS15 MRPS14 MRPS11
0.15675	2	56	9.69218	Fatty-acyl-CoA metabolic process	SCD FAR1
0.15675	1	5	54.2762	DNA protection	GLRX2
0.15675	3	149	5.46405	Negative regulation of neuron apoptotic process	GCLM HMOX1 PTK2B
0.15675	3	145	5.61478	Alcohol biosynthetic process	SC5D PTK2B MVD
0.15675	4	266	4.08092	Carboxylic acid catabolic process	CPT1A IVD ABHD2 CPT1C
0.15675	1	5	54.2762	Isopentenyl diphosphate metabolic process	MVD
0.15675	1	5	54.2762	Positive regulation of retinoic acid receptor signaling pathway	TRIM16
0.15675	1	5	54.2762	Negative regulation of pinocytosis	CAV1
0.15675	1	5	54.2762	Positive regulation of skeletal muscle tissue growth	IGF2
0.15675	5	409	3.31762	Epithelial cell proliferation	HMOX1 CAV1 ECM1 IGF2 SERPINB5
0.15675	1	5	54.2762	Negative regulation of lipoprotein metabolic process	DBI
0.15675	1	5	54.2762	Medium-chain fatty acid catabolic process	ABHD2
0.15675	1	5	54.2762	TNFSF11-mediated signaling pathway	EXT1
0.15675	1	5	54.2762	Odontoblast differentiation	SERPINE1
0.15675	3	144	5.65377	Lymphocyte migration	PTK2B ECM1 EXT1
0.15675	1	5	54.2762	Telomerase RNA stabilization	PARN
0.15675	1	5	54.2762	Hematopoietic stem cell migration to bone marrow	EXT1
0.15675	3	149	5.46405	Calcium ion transmembrane import into cytosol	MCOLN1 PTK2B TPCN2
0.15675	1	5	54.2762	Regulation of inward rectifier potassium channel activity	CAV1
0.15675	1	5	54.2762	Response to arsenite ion	SLC38A2
0.15675	1	5	54.2762	Cellular response to arsenite ion	SLC38A2
0.15675	1	5	54.2762	Response to L-phenylalanine derivative	GCLM
0.15675	2	55	9.8684	Negative regulation of lipid localization	ABHD5 PNPLA2
0.15675	1	5	54.2762	Positive regulation of glycogen (starch) synthase activity	IGF2
0.15675	2	55	9.8684	Positive regulation of extrinsic apoptotic signaling pathway	CAV1 BCL10
0.159619	2	57	9.52214	Negative regulation of peptidyl-tyrosine phosphorylation	CAV1 VPS25
0.159619	2	57	9.52214	Regulation of extrinsic apoptotic signaling pathway via death domain receptors	HMOX1 SERPINE1
0.160926	5	417	3.25397	Lipid transport	CAV1 CPT1A PLIN2 DBI NAXE
0.161916	9	1094	2.23257	Tube development	HMOX1 CAV1 SERPINE1 FN1 PTK2B BCL10 ECM1 NAXE EXT1
0.162742	5	419	3.23844	Response to oxygen levels	HMOX1 TXN2 CAV1 PTK2B BACH1
0.164619	2	59	9.19935	Cholesterol biosynthetic process	SC5D MVD
0.164619	6	579	2.81224	Nucleoside phosphate metabolic process	SCD DBI CDA NAXE MVD FAR1
0.164619	2	59	9.19935	Retinol metabolic process	DHRS9 PNPLA2
0.164619	4	280	3.87687	Positive regulation of T cell activation	CAV1 CD70 BCL10 IGF2
0.164619	2	59	9.19935	Regulation of nitric-oxide synthase activity	CAV1 PTK2B
0.164619	3	155	5.25253	Response to calcium ion	MCOLN1 CAV1 PTK2B
0.164619	2	59	9.19935	Secondary alcohol biosynthetic process	SC5D MVD
0.166159	7	748	2.53966	Vasculature development	HMOX1 CAV1 SERPINE1 FN1 PTK2B ECM1 NAXE
0.166159	3	157	5.18562	Translational elongation	MRPS15 MRPS14 MRPS11
0.167313	3	158	5.1528	Regulation of epithelial cell differentiation	CAV1 SERPINE1 TRIM16
0.167313	2	60	9.04603	Cholesterol efflux	CAV1 NAXE
0.168377	1	6	45.2302	Exocrine pancreas development	IGF2
0.168377	2	62	8.75422	Regulation of sterol transport	CAV1 NAXE
0.168377	2	62	8.75422	Regulation of cholesterol transport	CAV1 NAXE
0.168377	1	6	45.2302	Regulation of inositol trisphosphate biosynthetic process	PTK2B
0.168377	3	162	5.02557	Organ growth	ECM1 IGF2 EXT1
0.168377	1	6	45.2302	Positive regulation of hippo signaling	SCHIP1
0.168377	1	6	45.2302	Negative regulation of mast cell degranulation	HMOX1
0.168377	1	6	45.2302	Protein transport to vacuole involved in ubiquitin-dependent protein catabolic process via the multivesicular body sorting pathway	VPS25
0.168377	1	6	45.2302	Glycosylceramide catabolic process	NAGA
0.168377	6	592	2.75048	Positive regulation of transferase activity	PTK2B BCL10 DBI GPRC5B IGF2 PARN
0.168377	1	6	45.2302	Medium-chain fatty acid biosynthetic process	ABHD2
0.168377	3	160	5.08839	Lipid homeostasis	ABHD5 CAV1 PNPLA2
0.168377	1	6	45.2302	Endocannabinoid signaling pathway	MGLL
0.168377	1	6	45.2302	Osteoclast fusion	SH3PXD2A
0.168377	1	6	45.2302	Cellular response to cisplatin	HMOX1
0.168377	1	6	45.2302	Dentinogenesis	SERPINE1
0.168377	1	6	45.2302	Neural crest cell migration involved in autonomic nervous system development	FN1
0.168377	11	1500	1.99013	Organonitrogen compound catabolic process	BLVRB HMOX1 TXN2 TBL1X CAV1 PTK2B IVD VPS25 CDA EXT1 NAGA
0.168923	13	1911	1.84613	Homeostatic process	ABHD5 GLRX2 GCLM MCOLN1 SCD HMOX1 TXN2 CAV1 PTK2B BCL10 TPCN2 PNPLA2 EXT1
0.168923	10	1313	2.06688	Cellular response to oxygen-containing compound	GLRX2 GCLM CAV1 SERPINE1 CPT1A PTK2B SLC38A2 STK26 BCL10 IGF2
0.17097	2	63	8.61527	Arachidonic acid metabolic process	MGLL FADS1
0.173883	3	165	4.9342	Isoprenoid metabolic process	DHRS9 MVD PNPLA2
0.173883	8	946	2.29498	Regulation of cell migration	HMOX1 CAV1 SERPINE1 FN1 PTK2B STK26 ABHD2 ECM1
0.175262	8	948	2.29013	Regulation of transferase activity	CAV1 PTK2B VPS25 BCL10 DBI GPRC5B IGF2 PARN
0.177692	1	7	38.7687	Retinoic acid biosynthetic process	DHRS9
0.177692	1	7	38.7687	Wound healing involved in inflammatory response	HMOX1
0.177692	1	7	38.7687	Dolichyl diphosphate biosynthetic process	MVD
0.177692	1	7	38.7687	Leucine catabolic process	IVD
0.177692	5	445	3.04922	Leukocyte cell-cell adhesion	CAV1 CD70 BCL10 IGF2 EXT1
0.177692	10	1329	2.04199	Response to abiotic stimulus	GLRX2 MCOLN1 HMOX1 TXN2 CAV1 PTK2B SLC38A2 BCL10 BACH1 EXT1
0.177692	1	7	38.7687	Negative regulation of plasminogen activation	SERPINE1
0.177692	1	7	38.7687	L-serine transport	SLC38A2
0.177692	1	7	38.7687	Amino-acid betaine transport	SLC38A2
0.177692	2	66	8.22367	Sterol biosynthetic process	SC5D MVD
0.177692	4	299	3.63051	Negative regulation of cell migration	HMOX1 SERPINE1 STK26 ABHD2
0.177692	1	7	38.7687	Dolichyl diphosphate metabolic process	MVD
0.177692	1	7	38.7687	Regulation of skeletal muscle tissue growth	IGF2
0.177692	5	443	3.06299	Regulation of small molecule metabolic process	CAV1 CPT1A PTK2B CDA IGF2
0.177692	2	65	8.35018	Response to fatty acid	SCD CPT1A
0.177692	1	7	38.7687	Cellular response to hyperoxia	CAV1
0.177692	1	7	38.7687	Response to heparin	EXT1
0.177692	1	7	38.7687	Endothelin receptor signaling pathway	PTK2B
0.177692	1	7	38.7687	Lymphocyte migration into lymphoid organs	EXT1
0.177692	1	7	38.7687	Regulation of membrane repolarization during action potential	CAV1
0.177692	1	7	38.7687	Regulation of protein lipidation	DBI
0.177692	1	7	38.7687	Positive regulation of gap junction assembly	CAV1
0.177692	1	7	38.7687	Regulation of entry of bacterium into host cell	CAV1
0.178688	8	965	2.24979	Cytokine-mediated signaling pathway	HMOX1 CAV1 FN1 PTK2B CD70 ECM1 EXT1 IRAK4
0.183196	2	70	7.75374	Negative regulation of cytokine-mediated signaling pathway	CAV1 ECM1
0.183196	3	174	4.67898	Toll-like receptor signaling pathway	CAV1 BCL10 IRAK4
0.183196	2	70	7.75374	Mitochondrial electron transport, NADH to ubiquinone	NDUFV3 MT-ND1
0.183196	1	8	33.9226	Signal complex assembly	PTK2B
0.183196	3	180	4.52302	JNK cascade	PTK2B SH2D3A IRAK4
0.183196	3	179	4.54828	Response to nutrient	GCLM HMOX1 FADS1
0.183196	1	8	33.9226	Response to sucrose	FADS1
0.183196	1	8	33.9226	Heparan sulfate proteoglycan biosynthetic process, polysaccharide chain biosynthetic process	EXT1
0.183196	1	8	33.9226	Diterpenoid biosynthetic process	DHRS9
0.183196	8	979	2.21762	Cellular homeostasis	GLRX2 GCLM MCOLN1 HMOX1 TXN2 CAV1 PTK2B TPCN2
0.183196	2	71	7.64453	Regulation of blood coagulation	CAV1 SERPINE1
0.183196	1	8	33.9226	Membrane raft distribution	NAXE
0.183196	2	71	7.64453	Regulation of monooxygenase activity	CAV1 PTK2B
0.183196	1	8	33.9226	Negative regulation of mast cell activation involved in immune response	HMOX1
0.183196	1	8	33.9226	Response to disaccharide	FADS1
0.183196	1	8	33.9226	B cell chemotaxis	PTK2B
0.183196	1	8	33.9226	Response to isolation stress	FADS1
0.183196	4	308	3.52443	Cellular carbohydrate metabolic process	PTK2B IGF2 EXT1 B3GALT5
0.183196	2	70	7.75374	Regulation of nitric oxide biosynthetic process	CAV1 PTK2B
0.183196	2	71	7.64453	Bone resorption	PTK2B EXT1
0.183196	2	72	7.53836	Transport of virus	CAV1 TPCN2
0.183196	5	461	2.94339	Gland development	HMOX1 CAV1 CPT1A IGF2 SERPINB5
0.183196	3	175	4.65224	Tissue remodeling	CAV1 PTK2B EXT1
0.183196	1	8	33.9226	Negative regulation of nitric-oxide synthase activity	CAV1
0.183196	1	8	33.9226	Positive regulation of cell adhesion molecule production	CAV1
0.183196	1	8	33.9226	Polyadenylation-dependent snoRNA 3 -end processing	PARN
0.183196	2	72	7.53836	Regulation of nitric oxide metabolic process	CAV1 PTK2B
0.183196	3	174	4.67898	Positive regulation of canonical Wnt signaling pathway	TBL1X CAV1 GPRC5B
0.183196	1	8	33.9226	Regulation of cardiac muscle cell action potential involved in regulation of contraction	CAV1
0.183196	3	178	4.57384	Mitochondrial gene expression	MRPS15 MRPS14 MRPS11
0.183196	1	8	33.9226	Regulation of peptidyl-tyrosine autophosphorylation	CAV1
0.183196	4	307	3.53591	Positive regulation of leukocyte cell-cell adhesion	CAV1 CD70 BCL10 IGF2
0.183196	1	8	33.9226	Positive regulation of ER-associated ubiquitin-dependent protein catabolic process	CAV1
0.183196	1	8	33.9226	Protein localization to basolateral plasma membrane	CAV1
0.183196	2	72	7.53836	Positive regulation of DNA biosynthetic process	PTK2B PARN
0.184808	4	316	3.4352	Negative regulation of cell motility	HMOX1 SERPINE1 STK26 ABHD2
0.186453	2	73	7.43509	Regulation of hemostasis	CAV1 SERPINE1
0.189169	2	74	7.33462	Cell adhesion mediated by integrin	SERPINE1 EXT1
0.189169	2	74	7.33462	Multi-organism transport	CAV1 TPCN2
0.189169	2	74	7.33462	Negative regulation of response to cytokine stimulus	CAV1 ECM1
0.189169	2	74	7.33462	Multi-organism localization	CAV1 TPCN2
0.189507	1	9	30.1534	Negative regulation of myeloid leukocyte mediated immunity	HMOX1
0.189507	1	9	30.1534	Leucine metabolic process	IVD
0.189507	1	9	30.1534	Diacylglycerol biosynthetic process	PNPLA2
0.189507	1	9	30.1534	Glutamine transport	SLC38A2
0.189507	4	325	3.34007	Positive regulation of cytosolic calcium ion concentration	MCOLN1 CAV1 PTK2B TPCN2
0.189507	2	76	7.1416	Oligosaccharide metabolic process	B3GALT5 NAGA
0.189507	2	75	7.23683	Regulation of muscle cell apoptotic process	HMOX1 PTK2B
0.189507	8	1003	2.16455	Regulation of cellular catabolic process	ABHD5 HMOX1 CAV1 CPT1A PTK2B TPCN2 PNPLA2 PARN
0.189507	1	9	30.1534	Inositol trisphosphate biosynthetic process	PTK2B
0.189507	4	325	3.34007	Cellular response to oxidative stress	GLRX2 HMOX1 STK26 SRXN1
0.189507	1	9	30.1534	Hepatic stellate cell activation	GCLM
0.189507	1	9	30.1534	Cannabinoid signaling pathway	MGLL
0.189507	8	1006	2.1581	Amide biosynthetic process	GCLM SCD MRPS15 MRPS14 PTK2B OPLAH MRPS11 PARN
0.189507	1	9	30.1534	Plasma membrane raft assembly	CAV1
0.189507	1	9	30.1534	Skeletal muscle tissue growth	IGF2
0.189507	2	76	7.1416	Regulation of coagulation	CAV1 SERPINE1
0.189507	1	9	30.1534	Positive regulation of lipoprotein lipase activity	ABHD5
0.189507	4	324	3.35038	Negative regulation of cellular component movement	HMOX1 SERPINE1 STK26 ABHD2
0.189507	1	9	30.1534	Membrane raft localization	NAXE
0.189507	1	9	30.1534	Mammary gland involution	CAV1
0.189507	1	9	30.1534	Multinuclear osteoclast differentiation	SH3PXD2A
0.189507	1	9	30.1534	Response to cisplatin	HMOX1
0.189507	1	9	30.1534	Positive regulation of blood vessel endothelial cell proliferation involved in sprouting angiogenesis	HMOX1
0.189507	8	1010	2.14955	Regulation of cell motility	HMOX1 CAV1 SERPINE1 FN1 PTK2B STK26 ABHD2 ECM1
0.189507	2	76	7.1416	Regulation of lymphocyte migration	PTK2B ECM1
0.189507	1	9	30.1534	Regulation of glycogen (starch) synthase activity	IGF2
0.189987	2	77	7.04886	Fatty acid derivative biosynthetic process	SCD FAR1
0.192595	7	830	2.28876	Regulation of proteolysis	CAV1 SERPINE1 FN1 PTK2B BCL10 ECM1 SERPINB5
0.194744	8	1018	2.13266	Peptide metabolic process	GLRX2 GCLM MRPS15 MRPS14 PTK2B OPLAH MRPS11 PARN
0.194787	6	655	2.48593	Apoptotic signaling pathway	GCLM HMOX1 CAV1 SERPINE1 CD70 BCL10
0.194805	2	79	6.8704	Long-chain fatty acid transport	CPT1A PLIN2
0.194805	2	79	6.8704	Animal organ regeneration	HMOX1 CPT1A
0.194805	10	1409	1.92605	Positive regulation of catalytic activity	ABHD5 GCLM CAV1 FN1 PTK2B BCL10 DBI GPRC5B IGF2 PARN
0.194805	2	79	6.8704	Response to estrogen	HMOX1 CAV1
0.194805	11	1614	1.84956	Positive regulation of multicellular organismal process	SCD HMOX1 CAV1 SERPINE1 FN1 PTK2B BCL10 ECM1 GPRC5B IGF2 TRIM16
0.194805	6	657	2.47836	Nucleobase-containing small molecule metabolic process	SCD DBI CDA NAXE MVD FAR1
0.19572	1	10	27.1381	Marginal zone B cell differentiation	PTK2B
0.19572	8	1027	2.11397	Exocytosis	HMOX1 SERPINE1 FN1 SLC44A2 ECM1 CDA IGF2 SCFD2
0.19572	2	80	6.78452	Muscle cell apoptotic process	HMOX1 PTK2B
0.19572	7	837	2.26961	Regulation of cell adhesion	CAV1 SERPINE1 FN1 PTK2B CD70 BCL10 IGF2
0.19572	2	80	6.78452	Regulation of bone mineralization	PTK2B ECM1
0.19572	1	10	27.1381	Positive regulation of fatty acid beta-oxidation	CPT1A
0.19572	1	10	27.1381	Serine transport	SLC38A2
0.19572	1	10	27.1381	Hematopoietic stem cell migration	EXT1
0.19572	7	839	2.2642	Peptide biosynthetic process	GCLM MRPS15 MRPS14 PTK2B OPLAH MRPS11 PARN
0.19572	3	196	4.15379	Positive regulation of epithelial cell proliferation	HMOX1 ECM1 IGF2
0.19572	7	839	2.2642	Ion homeostasis	GCLM MCOLN1 HMOX1 CAV1 PTK2B TPCN2 EXT1
0.19572	1	10	27.1381	Positive regulation of ligase activity	GCLM
0.19572	1	10	27.1381	Response to nitrosative stress	GCLM
0.19572	1	10	27.1381	Smooth muscle cell-matrix adhesion	SERPINE1
0.19572	1	10	27.1381	Positive regulation of triglyceride lipase activity	ABHD5
0.19572	2	80	6.78452	Cellular response to mechanical stimulus	SLC38A2 BCL10
0.19572	1	10	27.1381	Cellular response to iron ion	HMOX1
0.19572	1	10	27.1381	Cellular response to follicle-stimulating hormone stimulus	GCLM
0.19572	1	10	27.1381	Regulation of ER-associated ubiquitin-dependent protein catabolic process	CAV1
0.19572	1	10	27.1381	Regulation of gap junction assembly	CAV1
0.19758	2	82	6.61905	NADH dehydrogenase complex assembly	NDUFV3 MT-ND1
0.19758	2	82	6.61905	Positive regulation of lipid transport	CAV1 DBI
0.19758	2	82	6.61905	Mitochondrial respiratory chain complex I assembly	NDUFV3 MT-ND1
0.197997	4	340	3.19272	Glycerolipid biosynthetic process	ABHD5 SLC44A2 PNPLA2 FAR1
0.198832	6	670	2.43028	Carbohydrate metabolic process	CPT1A PTK2B IGF2 EXT1 B3GALT5 NAGA

## Sheet: Dataset 3.0
Supplimentary Dataset 3.0. Pathways identified in IPEC-J2 cells post n-3 PUFA treatment as analysed by Reactome database
Pathway identifier	Pathway name	#Entities found	#Entities total	Entities ratio	Entities pValue	Entities FDR	#Reactions found	#Reactions total	Reactions ratio	Species identifier	Species name	Submitted entities found	Mapped entities	Found reaction identifiers
R-HSA-6803211	TP53 Regulates Transcription of Death Receptors and Ligands	3	18	0.00119435	2.03e-05	0.00458459	2	7	0.000513	9606	Homo sapiens	TNFRSF10B		R-HSA-5633414;R-HSA-5633441
R-HSA-2426168	Activation of gene expression by SREBF (SREBP)	4	71	0.00471103	5.25e-05	0.00593107	4	42	0.00307783	9606	Homo sapiens	FASN;MVD		R-HSA-2426148;R-HSA-1655836;R-HSA-2426144;R-HSA-1655843
R-HSA-1655829	Regulation of cholesterol biosynthesis by SREBP (SREBF)	4	87	0.00577268	0.000114	0.00858641	4	52	0.00381064	9606	Homo sapiens	FASN;MVD		R-HSA-2426148;R-HSA-1655836;R-HSA-2426144;R-HSA-1655843
R-HSA-75158	TRAIL signaling	2	8	0.000531	0.000251	0.0140435	6	6	0.00044	9606	Homo sapiens	TNFRSF10B		R-HSA-141139;R-HSA-75187;R-HSA-141316;R-HSA-75238;R-HSA-5635741;R-HSA-75146
R-HSA-3700989	Transcriptional Regulation by TP53	7	487	0.0323137	0.000426	0.0191674	8	259	0.0189799	9606	Homo sapiens	MBD3;PCNA;SESN2;TNFRSF10B		R-HSA-5629189;R-HSA-5631941;R-HSA-6791109;R-HSA-5633414;R-HSA-5633441;R-HSA-6805650;R-HSA-5629187;R-HSA-5631903
R-HSA-9029558	NR1H2 & NR1H3 regulate gene expression linked to lipogenesis	2	17	0.00112799	0.00111412	0.0412224	2	8	0.000586	9606	Homo sapiens	FASN		R-HSA-9605063;R-HSA-9028533
R-HSA-5633008	TP53 Regulates Transcription of Cell Death Genes	3	83	0.00550727	0.00174844	0.0517741	2	68	0.00498314	9606	Homo sapiens	TNFRSF10B		R-HSA-5633414;R-HSA-5633441
R-HSA-5210891	Uptake and function of anthrax toxins	2	22	0.00145976	0.00184907	0.0517741	6	20	0.00146563	9606	Homo sapiens	ANTXR2		R-HSA-5210959;R-HSA-5210943;R-HSA-5210892;R-HSA-5210918;R-HSA-5210932;R-HSA-5210912
R-HSA-1362277	Transcription of E2F targets under negative control by DREAM complex	2	25	0.00165881	0.00237485	0.0593712	2	12	0.000879	9606	Homo sapiens	PCNA		R-HSA-8961665;R-HSA-8964465
R-HSA-2173796	SMAD2/SMAD3:SMAD4 heterotrimer regulates transcription	2	38	0.0025214	0.00535971	0.0723078	2	19	0.00139235	9606	Homo sapiens	SERPINE1		R-HSA-2106586;R-HSA-9736959
R-HSA-1538133	G0 and Early G1	2	38	0.0025214	0.00535971	0.0723078	2	27	0.0019786	9606	Homo sapiens	PCNA		R-HSA-8961665;R-HSA-8964465
R-HSA-9006821	Alternative Lengthening of Telomeres (ALT)	1	2	0.000133	0.00569045	0.0723078	2	2	0.000147	9606	Homo sapiens	ATRX		R-HSA-9670619;R-HSA-9670620
R-HSA-9670621	Defective Inhibition of DNA Recombination at Telomere	1	2	0.000133	0.00569045	0.0723078	2	2	0.000147	9606	Homo sapiens	ATRX		R-HSA-9670619;R-HSA-9670620
R-HSA-9673013	Diseases of Telomere Maintenance	1	2	0.000133	0.00569045	0.0723078	2	2	0.000147	9606	Homo sapiens	ATRX		R-HSA-9670619;R-HSA-9670620
R-HSA-9670615	Defective Inhibition of DNA Recombination at Telomere Due to ATRX Mutations	1	2	0.000133	0.00569045	0.0723078	1	1	7.33e-05	9606	Homo sapiens	ATRX		R-HSA-9670619
R-HSA-9670613	Defective Inhibition of DNA Recombination at Telomere Due to DAXX Mutations	1	2	0.000133	0.00569045	0.0723078	1	1	7.33e-05	9606	Homo sapiens	ATRX		R-HSA-9670620
R-HSA-202733	Cell surface interactions at the vascular wall	4	257	0.0170526	0.00614498	0.0723078	5	65	0.0047633	9606	Homo sapiens	CEACAM1;TNFRSF10B		R-HSA-202723;R-HSA-5635741;R-HSA-8867135;R-HSA-8870732;R-HSA-202717
R-HSA-1368108	BMAL1:CLOCK,NPAS2 activates circadian gene expression	2	43	0.00285316	0.00680145	0.0723078	2	20	0.00146563	9606	Homo sapiens	SERPINE1		R-HSA-5663124;R-HSA-549364
R-HSA-69205	G1/S-Specific Transcription	2	43	0.00285316	0.00680145	0.0723078	2	28	0.00205188	9606	Homo sapiens	PCNA		R-HSA-8961665;R-HSA-8961651
R-HSA-109582	Hemostasis	7	803	0.0532811	0.00723078	0.0723078	11	334	0.024476	9606	Homo sapiens	ECM1;CEACAM1;SERPINE1;TNFRSF10B;MGLL		R-HSA-202723;R-HSA-158800;R-HSA-481009;R-HSA-5635741;R-HSA-8867135;R-HSA-481007;R-HSA-158795;R-HSA-8870732;R-HSA-426043;R-HSA-202717;R-HSA-159005
R-HSA-5609974	Defective PGM1 causes PGM1-CDG	1	3	0.000199	0.0085238	0.085238	1	1	7.33e-05	9606	Homo sapiens	PGM1		R-HSA-5609939
R-HSA-2173793	Transcriptional activity of SMAD2/SMAD3:SMAD4 heterotrimer	2	57	0.0037821	0.0116543	0.104889	3	44	0.00322439	9606	Homo sapiens	SERPINE1		R-HSA-9736966;R-HSA-2106586;R-HSA-9736959
R-HSA-5339562	Uptake and actions of bacterial toxins	2	60	0.00398116	0.012844	0.115098	6	66	0.00483658	9606	Homo sapiens	ANTXR2		R-HSA-5210959;R-HSA-5210943;R-HSA-5210892;R-HSA-5210918;R-HSA-5210932;R-HSA-5210912
R-HSA-8957322	Metabolism of steroids	4	330	0.0218964	0.0143873	0.115098	5	245	0.017954	9606	Homo sapiens	FASN;MVD		R-HSA-2426148;R-HSA-191414;R-HSA-1655836;R-HSA-2426144;R-HSA-1655843
R-HSA-1566977	Fibronectin matrix formation	1	7	0.000464	0.0197786	0.128178	1	3	0.00022	9606	Homo sapiens	CEACAM1		R-HSA-202723
R-HSA-9024446	NR1H2 and NR1H3-mediated signaling	2	85	0.00563997	0.0246493	0.128178	2	60	0.00439689	9606	Homo sapiens	FASN		R-HSA-9605063;R-HSA-9028533
R-HSA-163765	ChREBP activates metabolic gene expression	1	9	0.000597	0.025359	0.128178	1	6	0.00044	9606	Homo sapiens	FASN		R-HSA-163733
R-HSA-964827	Progressive trimming of alpha-1,2-linked mannose residues from Man9/8/7GlcNAc2 to produce Man5GlcNAc2	1	10	0.000664	0.0281376	0.128178	3	3	0.00022	9606	Homo sapiens	MAN1A1		R-HSA-964830;R-HSA-964825;R-HSA-964737
R-HSA-212436	Generic Transcription Pathway	9	1555	0.103178	0.0291659	0.128178	11	830	0.0608237	9606	Homo sapiens	MBD3;PCNA;SERPINE1;SESN2;TNFRSF10B		R-HSA-5629189;R-HSA-5631941;R-HSA-6791109;R-HSA-9736966;R-HSA-5633414;R-HSA-5633441;R-HSA-6805650;R-HSA-5629187;R-HSA-5631903;R-HSA-2106586;R-HSA-9736959
R-HSA-446107	Type I hemidesmosome assembly	1	11	0.00073	0.0309085	0.128178	6	6	0.00044	9606	Homo sapiens	PLEC		R-HSA-446083;R-HSA-432956;R-HSA-446077;R-HSA-432909;R-HSA-432952;R-HSA-446089
R-HSA-3371378	Regulation by c-FLIP	1	11	0.00073	0.0309085	0.128178	2	4	0.000293	9606	Homo sapiens	TNFRSF10B		R-HSA-3465448;R-HSA-3371359
R-HSA-69416	Dimerization of procaspase-8	1	11	0.00073	0.0309085	0.128178	1	3	0.00022	9606	Homo sapiens	TNFRSF10B		R-HSA-141156
R-HSA-9613354	Lipophagy	1	12	0.000796	0.0336716	0.128178	5	5	0.000366	9606	Homo sapiens	PLIN2		R-HSA-9613666;R-HSA-9613530;R-HSA-9613352;R-HSA-9613513;R-HSA-9613565
R-HSA-264870	Caspase-mediated cleavage of cytoskeletal proteins	1	12	0.000796	0.0336716	0.128178	1	10	0.000733	9606	Homo sapiens	PLEC		R-HSA-201637
R-HSA-170834	Signaling by TGF-beta Receptor Complex	2	101	0.00670161	0.0338238	0.128178	3	93	0.00681518	9606	Homo sapiens	SERPINE1		R-HSA-9736966;R-HSA-2106586;R-HSA-9736959
R-HSA-400253	Circadian Clock	2	105	0.00696702	0.0362967	0.128178	2	59	0.00432361	9606	Homo sapiens	SERPINE1		R-HSA-5663124;R-HSA-549364
R-HSA-426048	Arachidonate production from DAG	1	13	0.000863	0.0364271	0.128178	1	3	0.00022	9606	Homo sapiens	MGLL		R-HSA-426043
R-HSA-157579	Telomere Maintenance	2	109	0.00723243	0.0388376	0.128178	15	34	0.00249157	9606	Homo sapiens	PCNA;ATRX		R-HSA-174438;R-HSA-174439;R-HSA-9670101;R-HSA-174441;R-HSA-174446;R-HSA-174447;R-HSA-174444;R-HSA-174445;R-HSA-174451;R-HSA-9670114;R-HSA-174448;R-HSA-9670149;R-HSA-174456;R-HSA-176702;R-HSA-9007926
R-HSA-5218900	CASP8 activity is inhibited	1	14	0.000929	0.0391748	0.128178	2	3	0.00022	9606	Homo sapiens	TNFRSF10B		R-HSA-3465429;R-HSA-5675456
R-HSA-75205	Dissolution of Fibrin Clot	1	14	0.000929	0.0391748	0.128178	3	19	0.00139235	9606	Homo sapiens	SERPINE1		R-HSA-158800;R-HSA-158795;R-HSA-159005
R-HSA-69091	Polymerase switching	1	16	0.00106164	0.0446474	0.128178	3	4	0.000293	9606	Homo sapiens	PCNA		R-HSA-69074;R-HSA-69063;R-HSA-69068
R-HSA-69109	Leading Strand Synthesis	1	16	0.00106164	0.0446474	0.128178	3	4	0.000293	9606	Homo sapiens	PCNA		R-HSA-69074;R-HSA-69063;R-HSA-69068
R-HSA-73857	RNA Polymerase II Transcription	9	1695	0.112468	0.0470046	0.128178	11	891	0.0652939	9606	Homo sapiens	MBD3;PCNA;SERPINE1;SESN2;TNFRSF10B		R-HSA-5629189;R-HSA-5631941;R-HSA-6791109;R-HSA-9736966;R-HSA-5633414;R-HSA-5633441;R-HSA-6805650;R-HSA-5629187;R-HSA-5631903;R-HSA-2106586;R-HSA-9736959
R-HSA-69166	Removal of the Flap Intermediate	1	18	0.00119435	0.0500896	0.128178	4	4	0.000293	9606	Homo sapiens	PCNA		R-HSA-69152;R-HSA-69140;R-HSA-69142;R-HSA-69144
R-HSA-964739	N-glycan trimming and elongation in the cis-Golgi	1	18	0.00119435	0.0500896	0.128178	3	5	0.000366	9606	Homo sapiens	MAN1A1		R-HSA-964830;R-HSA-964825;R-HSA-964737
R-HSA-1482883	Acyl chain remodeling of DAG and TAG	1	18	0.00119435	0.0500896	0.128178	1	8	0.000586	9606	Homo sapiens	MGLL		R-HSA-1482543
R-HSA-5628897	TP53 Regulates Metabolic Genes	2	126	0.00836043	0.0503548	0.128178	4	34	0.00249157	9606	Homo sapiens	SESN2		R-HSA-5629189;R-HSA-5631941;R-HSA-5629187;R-HSA-5631903
R-HSA-76002	Platelet activation, signaling and aggregation	3	293	0.0194413	0.0509932	0.128178	3	116	0.00850066	9606	Homo sapiens	ECM1;SERPINE1;MGLL		R-HSA-481009;R-HSA-481007;R-HSA-426043
R-HSA-69183	Processive synthesis on the lagging strand	1	19	0.0012607	0.0527993	0.128178	6	7	0.000513	9606	Homo sapiens	PCNA		R-HSA-69152;R-HSA-69140;R-HSA-69127;R-HSA-69142;R-HSA-69144;R-HSA-69116
R-HSA-110312	Translesion synthesis by REV1	1	19	0.0012607	0.0527993	0.128178	4	5	0.000366	9606	Homo sapiens	PCNA		R-HSA-5652151;R-HSA-110307;R-HSA-110308;R-HSA-110311
R-HSA-9006936	Signaling by TGFB family members	2	130	0.00862584	0.0532244	0.128178	3	118	0.00864722	9606	Homo sapiens	SERPINE1		R-HSA-9736966;R-HSA-2106586;R-HSA-9736959
R-HSA-5656121	Translesion synthesis by POLI	1	20	0.00132705	0.0555015	0.128178	3	3	0.00022	9606	Homo sapiens	PCNA		R-HSA-5656148;R-HSA-5656158;R-HSA-5656105
R-HSA-140534	Caspase activation via Death Receptors in the presence of ligand	1	20	0.00132705	0.0555015	0.128178	4	9	0.00066	9606	Homo sapiens	TNFRSF10B		R-HSA-139952;R-HSA-141156;R-HSA-3465448;R-HSA-3371359
R-HSA-73886	Chromosome Maintenance	2	136	0.00902395	0.0576358	0.128178	15	38	0.0027847	9606	Homo sapiens	PCNA;ATRX		R-HSA-174438;R-HSA-174439;R-HSA-9670101;R-HSA-174441;R-HSA-174446;R-HSA-174447;R-HSA-174444;R-HSA-174445;R-HSA-174451;R-HSA-9670114;R-HSA-174448;R-HSA-9670149;R-HSA-174456;R-HSA-176702;R-HSA-9007926
R-HSA-5655862	Translesion synthesis by POLK	1	21	0.0013934	0.0581961	0.128178	3	3	0.00022	9606	Homo sapiens	PCNA		R-HSA-5655892;R-HSA-5655965;R-HSA-5655835
R-HSA-6804114	TP53 Regulates Transcription of Genes Involved in G2 Cell Cycle Arrest	1	21	0.0013934	0.0581961	0.128178	1	11	0.000806	9606	Homo sapiens	PCNA		R-HSA-6791109
R-HSA-174437	Removal of the Flap Intermediate from the C-strand	1	22	0.00145976	0.0608832	0.128178	4	4	0.000293	9606	Homo sapiens	PCNA		R-HSA-174451;R-HSA-174441;R-HSA-174446;R-HSA-174445
R-HSA-5358606	Mismatch repair (MMR) directed by MSH2:MSH3 (MutSbeta)	1	22	0.00145976	0.0608832	0.128178	4	9	0.00066	9606	Homo sapiens	PCNA		R-HSA-5358545;R-HSA-5358512;R-HSA-5358519;R-HSA-5358619
R-HSA-5358565	Mismatch repair (MMR) directed by MSH2:MSH6 (MutSalpha)	1	22	0.00145976	0.0608832	0.128178	4	10	0.000733	9606	Homo sapiens	PCNA		R-HSA-5358597;R-HSA-5358599;R-HSA-5358518;R-HSA-5358510
R-HSA-114608	Platelet degranulation	2	141	0.00935572	0.0614067	0.128178	2	11	0.000806	9606	Homo sapiens	ECM1;SERPINE1		R-HSA-481009;R-HSA-481007
R-HSA-5651801	PCNA-Dependent Long Patch Base Excision Repair	1	23	0.00152611	0.0635628	0.128178	6	6	0.00044	9606	Homo sapiens	PCNA		R-HSA-110368;R-HSA-110371;R-HSA-5651809;R-HSA-110363;R-HSA-5651805;R-HSA-110364
R-HSA-9613829	Chaperone Mediated Autophagy	1	23	0.00152611	0.0635628	0.128178	9	19	0.00139235	9606	Homo sapiens	PLIN2		R-HSA-9625188;R-HSA-9620197;R-HSA-9622840;R-HSA-9615721;R-HSA-9624158;R-HSA-9622831;R-HSA-9625196;R-HSA-9626060;R-HSA-9625197
R-HSA-5358508	Mismatch Repair	1	23	0.00152611	0.0635628	0.128178	8	17	0.00124579	9606	Homo sapiens	PCNA		R-HSA-5358545;R-HSA-5358512;R-HSA-5358597;R-HSA-5358519;R-HSA-5358599;R-HSA-5358518;R-HSA-5358619;R-HSA-5358510
R-HSA-110320	Translesion Synthesis by POLH	1	24	0.00159246	0.066235	0.128178	6	8	0.000586	9606	Homo sapiens	PCNA		R-HSA-5654989;R-HSA-5654986;R-HSA-110317;R-HSA-110316;R-HSA-110319;R-HSA-5654985
R-HSA-446199	Synthesis of Dolichyl-phosphate	1	24	0.00159246	0.066235	0.128178	1	6	0.00044	9606	Homo sapiens	MVD		R-HSA-191414
R-HSA-76005	Response to elevated platelet cytosolic Ca2+	2	148	0.00982018	0.0668246	0.128178	2	14	0.00102594	9606	Homo sapiens	ECM1;SERPINE1		R-HSA-481009;R-HSA-481007
R-HSA-1474244	Extracellular matrix organization	3	329	0.02183	0.0673416	0.128178	3	319	0.0233768	9606	Homo sapiens	CEACAM1;SERPINE1;PLEC		R-HSA-202723;R-HSA-2213192;R-HSA-2396079
R-HSA-69206	G1/S Transition	2	150	0.00995289	0.0684012	0.128178	2	61	0.00447017	9606	Homo sapiens	PCNA		R-HSA-8961665;R-HSA-8961651
R-HSA-69186	Lagging Strand Synthesis	1	26	0.00172517	0.071557	0.128178	9	11	0.000806	9606	Homo sapiens	PCNA		R-HSA-69152;R-HSA-69074;R-HSA-69140;R-HSA-69063;R-HSA-69127;R-HSA-69142;R-HSA-69144;R-HSA-69068;R-HSA-69116
R-HSA-3322077	Glycogen synthesis	1	26	0.00172517	0.071557	0.128178	2	24	0.00175876	9606	Homo sapiens	PGM1		R-HSA-9638127;R-HSA-9638125
R-HSA-5696397	Gap-filling DNA repair synthesis and ligation in GG-NER	1	27	0.00179152	0.0742069	0.128178	2	2	0.000147	9606	Homo sapiens	PCNA		R-HSA-5690997;R-HSA-5691001
R-HSA-73887	Death Receptor Signalling	2	159	0.0105501	0.0756469	0.128178	6	93	0.00681518	9606	Homo sapiens	TNFRSF10B		R-HSA-141139;R-HSA-75187;R-HSA-141316;R-HSA-75238;R-HSA-5635741;R-HSA-75146
R-HSA-74160	Gene expression (Transcription)	9	1858	0.123283	0.0758063	0.128178	14	1006	0.0737212	9606	Homo sapiens	MBD3;PCNA;SERPINE1;SESN2;TNFRSF10B		R-HSA-6791109;R-HSA-73739;R-HSA-427404;R-HSA-5631903;R-HSA-9736959;R-HSA-427336;R-HSA-5629189;R-HSA-5631941;R-HSA-9736966;R-HSA-5633414;R-HSA-5633441;R-HSA-6805650;R-HSA-5629187;R-HSA-2106586
R-HSA-110314	Recognition of DNA damage by PCNA-containing replication complex	1	30	0.00199058	0.0821122	0.128178	5	6	0.00044	9606	Homo sapiens	PCNA		R-HSA-5652005;R-HSA-5655466;R-HSA-5651992;R-HSA-5655481;R-HSA-5652009
R-HSA-174411	Polymerase switching on the C-strand of the telomere	1	31	0.00205693	0.0847327	0.128178	3	6	0.00044	9606	Homo sapiens	PCNA		R-HSA-174448;R-HSA-174439;R-HSA-174447
R-HSA-110373	Resolution of AP sites via the multiple-nucleotide patch replacement pathway	1	32	0.00212328	0.0873458	0.128178	6	19	0.00139235	9606	Homo sapiens	PCNA		R-HSA-110368;R-HSA-110371;R-HSA-5651809;R-HSA-110363;R-HSA-5651805;R-HSA-110364
R-HSA-5357769	Caspase activation via extrinsic apoptotic signalling pathway	1	32	0.00212328	0.0873458	0.128178	4	17	0.00124579	9606	Homo sapiens	TNFRSF10B		R-HSA-139952;R-HSA-141156;R-HSA-3465448;R-HSA-3371359
R-HSA-453279	Mitotic G1 phase and G1/S transition	2	174	0.0115454	0.0882369	0.128178	3	101	0.00740144	9606	Homo sapiens	PCNA		R-HSA-8961665;R-HSA-8964465;R-HSA-8961651
R-HSA-1989781	PPARA activates gene expression	2	175	0.0116117	0.0890976	0.128178	1	41	0.00300454	9606	Homo sapiens	PLIN2		R-HSA-1989770
R-HSA-174414	Processive synthesis on the C-strand of the telomere	1	33	0.00218964	0.0899517	0.128178	7	7	0.000513	9606	Homo sapiens	PCNA		R-HSA-174451;R-HSA-174438;R-HSA-174456;R-HSA-174441;R-HSA-174446;R-HSA-174444;R-HSA-174445
R-HSA-2173795	Downregulation of SMAD2/3:SMAD4 transcriptional activity	1	33	0.00218964	0.0899517	0.128178	1	25	0.00183204	9606	Homo sapiens	SERPINE1		R-HSA-9736966
R-HSA-400206	Regulation of lipid metabolism by PPARalpha	2	177	0.0117444	0.0908267	0.128178	1	44	0.00322439	9606	Homo sapiens	PLIN2		R-HSA-1989770
R-HSA-9615710	Late endosomal microautophagy	1	35	0.00232234	0.0951416	0.128178	3	3	0.00022	9606	Homo sapiens	PLIN2		R-HSA-9631065;R-HSA-9615721;R-HSA-9631068
R-HSA-5656169	Termination of translesion DNA synthesis	1	35	0.00232234	0.0951416	0.128178	8	9	0.00066	9606	Homo sapiens	PCNA		R-HSA-5653766;R-HSA-5653780;R-HSA-5653840;R-HSA-5653838;R-HSA-5653756;R-HSA-5653786;R-HSA-5653770;R-HSA-5653754
R-HSA-199220	Vitamin B5 (pantothenate) metabolism	1	36	0.00238869	0.0977257	0.128178	1	12	0.000879	9606	Homo sapiens	FASN		R-HSA-199202
R-HSA-5609975	Diseases associated with glycosylation precursor biosynthesis	1	37	0.00245505	0.100303	0.128178	1	15	0.00109922	9606	Homo sapiens	PGM1		R-HSA-5609939
R-HSA-69190	DNA strand elongation	1	38	0.0025214	0.102872	0.128178	9	15	0.00109922	9606	Homo sapiens	PCNA		R-HSA-69152;R-HSA-69074;R-HSA-69140;R-HSA-69063;R-HSA-69127;R-HSA-69142;R-HSA-69144;R-HSA-69068;R-HSA-69116
R-HSA-9675126	Diseases of mitotic cell cycle	1	38	0.0025214	0.102872	0.128178	2	5	0.000366	9606	Homo sapiens	ATRX		R-HSA-9670619;R-HSA-9670620
R-HSA-5675482	Regulation of necroptotic cell death	1	38	0.0025214	0.102872	0.128178	2	18	0.00131907	9606	Homo sapiens	TNFRSF10B		R-HSA-3465429;R-HSA-5675456
R-HSA-111465	Apoptotic cleavage of cellular proteins	1	38	0.0025214	0.102872	0.128178	1	38	0.0027847	9606	Homo sapiens	PLEC		R-HSA-201637
R-HSA-109581	Apoptosis	2	192	0.0127397	0.104104	0.128178	5	141	0.0103327	9606	Homo sapiens	TNFRSF10B;PLEC		R-HSA-139952;R-HSA-201637;R-HSA-141156;R-HSA-3465448;R-HSA-3371359
R-HSA-6804758	Regulation of TP53 Activity through Acetylation	1	39	0.00258775	0.105435	0.128178	1	14	0.00102594	9606	Homo sapiens	MBD3		R-HSA-6805650
R-HSA-114508	Effects of PIP2 hydrolysis	1	40	0.0026541	0.10799	0.128178	1	9	0.00066	9606	Homo sapiens	MGLL		R-HSA-426043
R-HSA-5696400	Dual Incision in GG-NER	1	41	0.00272046	0.110538	0.128178	2	3	0.00022	9606	Homo sapiens	PCNA		R-HSA-5690213;R-HSA-5690988
R-HSA-163560	Triglyceride catabolism	1	42	0.00278681	0.11308	0.128178	1	17	0.00124579	9606	Homo sapiens	MGLL		R-HSA-163595
R-HSA-556833	Metabolism of lipids	7	1446	0.0959459	0.113511	0.128178	11	955	0.0699839	9606	Homo sapiens	FASN;PLIN2;MVD;MGLL		R-HSA-75872;R-HSA-2426148;R-HSA-191414;R-HSA-1989770;R-HSA-1655836;R-HSA-5655955;R-HSA-2426144;R-HSA-1482543;R-HSA-163595;R-HSA-1655843;R-HSA-163756
R-HSA-9696264	RND3 GTPase cycle	1	43	0.00285316	0.115614	0.128178	1	2	0.000147	9606	Homo sapiens	CPD		R-HSA-9696268
R-HSA-9696273	RND1 GTPase cycle	1	43	0.00285316	0.115614	0.128178	1	2	0.000147	9606	Homo sapiens	CPD		R-HSA-9696271
R-HSA-8982491	Glycogen metabolism	1	43	0.00285316	0.115614	0.128178	2	39	0.00285798	9606	Homo sapiens	PGM1		R-HSA-9638127;R-HSA-9638125
R-HSA-5213460	RIPK1-mediated regulated necrosis	1	46	0.00305222	0.123174	0.128178	3	34	0.00249157	9606	Homo sapiens	TNFRSF10B		R-HSA-3465429;R-HSA-5675456;R-HSA-5213462
R-HSA-9670095	Inhibition of DNA recombination at telomere	1	48	0.00318492	0.128178	0.128178	4	4	0.000293	9606	Homo sapiens	ATRX		R-HSA-9670114;R-HSA-9670149;R-HSA-9670101;R-HSA-9007926
R-HSA-110313	Translesion synthesis by Y family DNA polymerases bypasses lesions on DNA template	1	48	0.00318492	0.128178	0.128178	24	28	0.00205188	9606	Homo sapiens	PCNA		R-HSA-5652151;R-HSA-5653780;R-HSA-5655892;R-HSA-5656148;R-HSA-110307;R-HSA-110308;R-HSA-5653840;R-HSA-110311;R-HSA-5656158;R-HSA-5653756;R-HSA-5655965;R-HSA-5653786;R-HSA-5653754;R-HSA-110317;R-HSA-5655835;R-HSA-110316;R-HSA-110319;R-HSA-5653766;R-HSA-5653838;R-HSA-5654989;R-HSA-5653770;R-HSA-5654986;R-HSA-5654985;R-HSA-5656105
R-HSA-427389	ERCC6 (CSB) and EHMT2 (G9a) positively regulate rRNA expression	1	48	0.00318492	0.128178	0.128178	2	4	0.000293	9606	Homo sapiens	MBD3		R-HSA-427404;R-HSA-427336
R-HSA-73933	Resolution of Abasic Sites (AP sites)	1	48	0.00318492	0.128178	0.128178	6	43	0.00315111	9606	Homo sapiens	PCNA		R-HSA-110368;R-HSA-110371;R-HSA-5651809;R-HSA-110363;R-HSA-5651805;R-HSA-110364
R-HSA-174417	Telomere C-strand (Lagging Strand) Synthesis	1	49	0.00325128	0.13067	0.13067	11	18	0.00131907	9606	Homo sapiens	PCNA		R-HSA-174451;R-HSA-174448;R-HSA-174438;R-HSA-174439;R-HSA-174456;R-HSA-174441;R-HSA-176702;R-HSA-174446;R-HSA-174447;R-HSA-174444;R-HSA-174445
R-HSA-6811438	Intra-Golgi traffic	1	49	0.00325128	0.13067	0.13067	2	10	0.000733	9606	Homo sapiens	MAN1A1		R-HSA-8847635;R-HSA-8847544
R-HSA-73762	RNA Polymerase I Transcription Initiation	1	50	0.00331763	0.133155	0.133155	1	6	0.00044	9606	Homo sapiens	MBD3		R-HSA-73739
R-HSA-4615885	SUMOylation of DNA replication proteins	1	50	0.00331763	0.133155	0.133155	1	8	0.000586	9606	Homo sapiens	PCNA		R-HSA-4615910
R-HSA-75153	Apoptotic execution phase	1	54	0.00358304	0.143026	0.143026	1	57	0.00417705	9606	Homo sapiens	PLEC		R-HSA-201637
R-HSA-5357801	Programmed Cell Death	2	238	0.0157919	0.147663	0.147663	8	197	0.0144365	9606	Homo sapiens	TNFRSF10B;PLEC		R-HSA-3465429;R-HSA-139952;R-HSA-201637;R-HSA-141156;R-HSA-5675456;R-HSA-5213462;R-HSA-3465448;R-HSA-3371359
R-HSA-73893	DNA Damage Bypass	1	57	0.0037821	0.150357	0.150357	29	34	0.00249157	9606	Homo sapiens	PCNA		R-HSA-5653780;R-HSA-5655892;R-HSA-5656148;R-HSA-5653840;R-HSA-5656158;R-HSA-5655965;R-HSA-5653786;R-HSA-5655835;R-HSA-5651992;R-HSA-5653766;R-HSA-5653838;R-HSA-5654989;R-HSA-5653770;R-HSA-5654986;R-HSA-5654985;R-HSA-5652151;R-HSA-110307;R-HSA-110308;R-HSA-110311;R-HSA-5653756;R-HSA-5653754;R-HSA-110317;R-HSA-110316;R-HSA-110319;R-HSA-5655481;R-HSA-5652005;R-HSA-5655466;R-HSA-5652009;R-HSA-5656105
R-HSA-380108	Chemokine receptors bind chemokines	1	57	0.0037821	0.150357	0.150357	1	19	0.00139235	9606	Homo sapiens	ACKR3		R-HSA-374214
R-HSA-6799198	Complex I biogenesis	1	59	0.0039148	0.15521	0.15521	3	13	0.000953	9606	Homo sapiens	NUBPL		R-HSA-5690023;R-HSA-6788556;R-HSA-6788523
R-HSA-6798695	Neutrophil degranulation	3	480	0.0318492	0.156705	0.156705	5	10	0.000733	9606	Homo sapiens	CEACAM1;ACTR1B;PGM1		R-HSA-6799350;R-HSA-6800434;R-HSA-6798748;R-HSA-6798747;R-HSA-6798745
R-HSA-432722	Golgi Associated Vesicle Biogenesis	1	61	0.00404751	0.160036	0.160036	4	7	0.000513	9606	Homo sapiens	CPD		R-HSA-421831;R-HSA-421836;R-HSA-421835;R-HSA-421833
R-HSA-8866654	E3 ubiquitin ligases ubiquitinate target proteins	1	61	0.00404751	0.160036	0.160036	4	16	0.0011725	9606	Homo sapiens	PCNA		R-HSA-8943003;R-HSA-8943007;R-HSA-8943040;R-HSA-8943041
R-HSA-9639288	Amino acids regulate mTORC1	1	61	0.00404751	0.160036	0.160036	2	12	0.000879	9606	Homo sapiens	SESN2		R-HSA-9640195;R-HSA-9639287
R-HSA-3214815	HDACs deacetylate histones	1	63	0.00418021	0.164835	0.164835	2	5	0.000366	9606	Homo sapiens	MBD3		R-HSA-9679787;R-HSA-3769447
R-HSA-6791312	TP53 Regulates Transcription of Cell Cycle Genes	1	65	0.00431292	0.169607	0.169607	1	42	0.00307783	9606	Homo sapiens	PCNA		R-HSA-6791109
R-HSA-6782210	Gap-filling DNA repair synthesis and ligation in TC-NER	1	66	0.00437927	0.171984	0.171984	2	2	0.000147	9606	Homo sapiens	PCNA		R-HSA-6782227;R-HSA-6782208
R-HSA-8979227	Triglyceride metabolism	1	66	0.00437927	0.171984	0.171984	1	24	0.00175876	9606	Homo sapiens	MGLL		R-HSA-163595
R-HSA-180786	Extension of Telomeres	1	67	0.00444562	0.174353	0.174353	11	28	0.00205188	9606	Homo sapiens	PCNA		R-HSA-174451;R-HSA-174448;R-HSA-174438;R-HSA-174439;R-HSA-174456;R-HSA-174441;R-HSA-176702;R-HSA-174446;R-HSA-174447;R-HSA-174444;R-HSA-174445
R-HSA-2022090	Assembly of collagen fibrils and other multimeric structures	1	67	0.00444562	0.174353	0.174353	1	26	0.00190532	9606	Homo sapiens	PLEC		R-HSA-2213192
R-HSA-6782135	Dual incision in TC-NER	1	68	0.00451198	0.176716	0.176716	2	7	0.000513	9606	Homo sapiens	PCNA		R-HSA-6782211;R-HSA-6782224
R-HSA-8943724	Regulation of PTEN gene transcription	1	70	0.00464468	0.181422	0.181422	2	15	0.00109922	9606	Homo sapiens	MBD3		R-HSA-8944104;R-HSA-8943780
R-HSA-5685942	HDR through Homologous Recombination (HRR)	1	72	0.00477739	0.186102	0.186102	1	19	0.00139235	9606	Homo sapiens	PCNA		R-HSA-5693593
R-HSA-5218859	Regulated Necrosis	1	77	0.00510915	0.197687	0.197687	3	57	0.00417705	9606	Homo sapiens	TNFRSF10B		R-HSA-3465429;R-HSA-5675456;R-HSA-5213462
R-HSA-191273	Cholesterol biosynthesis	1	77	0.00510915	0.197687	0.197687	1	35	0.00256485	9606	Homo sapiens	MVD		R-HSA-191414
R-HSA-3000178	ECM proteoglycans	1	79	0.00524186	0.202276	0.202276	1	23	0.00168548	9606	Homo sapiens	SERPINE1		R-HSA-2396079
R-HSA-5250913	Positive epigenetic regulation of rRNA expression	1	80	0.00530821	0.204561	0.204561	2	7	0.000513	9606	Homo sapiens	MBD3		R-HSA-427404;R-HSA-427336
R-HSA-199992	trans-Golgi Network Vesicle Budding	1	80	0.00530821	0.204561	0.204561	4	19	0.00139235	9606	Homo sapiens	CPD		R-HSA-421831;R-HSA-421836;R-HSA-421835;R-HSA-421833
R-HSA-75105	Fatty acyl-CoA biosynthesis	1	81	0.00537456	0.206839	0.206839	3	24	0.00175876	9606	Homo sapiens	FASN		R-HSA-75872;R-HSA-5655955;R-HSA-163756
R-HSA-8852135	Protein ubiquitination	1	84	0.00557362	0.213636	0.213636	4	32	0.00234501	9606	Homo sapiens	PCNA		R-HSA-8943003;R-HSA-8943007;R-HSA-8943040;R-HSA-8943041
R-HSA-6781827	Transcription-Coupled Nucleotide Excision Repair (TC-NER)	1	85	0.00563997	0.215889	0.215889	4	17	0.00124579	9606	Homo sapiens	PCNA		R-HSA-6782211;R-HSA-6782227;R-HSA-6782224;R-HSA-6782208
R-HSA-73854	RNA Polymerase I Promoter Clearance	1	85	0.00563997	0.215889	0.215889	1	10	0.000733	9606	Homo sapiens	MBD3		R-HSA-73739
R-HSA-73864	RNA Polymerase I Transcription	1	87	0.00577268	0.220377	0.220377	1	14	0.00102594	9606	Homo sapiens	MBD3		R-HSA-73739
R-HSA-9663891	Selective autophagy	1	89	0.00590538	0.224839	0.224839	5	48	0.00351751	9606	Homo sapiens	PLIN2		R-HSA-9613666;R-HSA-9613530;R-HSA-9613352;R-HSA-9613513;R-HSA-9613565
R-HSA-9679191	Potential therapeutics for SARS	1	91	0.00603809	0.229276	0.229276	1	34	0.00249157	9606	Homo sapiens	MBD3		R-HSA-9679787
R-HSA-5696399	Global Genome Nucleotide Excision Repair (GG-NER)	1	92	0.00610444	0.231485	0.231485	4	20	0.00146563	9606	Homo sapiens	PCNA		R-HSA-5690213;R-HSA-5690997;R-HSA-5690988;R-HSA-5691001
R-HSA-446728	Cell junction organization	1	94	0.00623714	0.235885	0.235885	6	37	0.00271142	9606	Homo sapiens	PLEC		R-HSA-446083;R-HSA-432956;R-HSA-446077;R-HSA-432909;R-HSA-432952;R-HSA-446089
R-HSA-73884	Base Excision Repair	1	100	0.00663526	0.248938	0.248938	6	107	0.00784113	9606	Homo sapiens	PCNA		R-HSA-110368;R-HSA-110371;R-HSA-5651809;R-HSA-110363;R-HSA-5651805;R-HSA-110364
R-HSA-1474290	Collagen formation	1	104	0.00690067	0.257519	0.257519	1	77	0.00564268	9606	Homo sapiens	PLEC		R-HSA-2213192
R-HSA-163125	Post-translational modification: synthesis of GPI-anchored proteins	1	115	0.00763055	0.280625	0.280625	1	16	0.0011725	9606	Homo sapiens	LOC110260994		R-HSA-8940388
R-HSA-611105	Respiratory electron transport	1	118	0.00782961	0.286803	0.286803	3	19	0.00139235	9606	Homo sapiens	NUBPL		R-HSA-5690023;R-HSA-6788556;R-HSA-6788523
R-HSA-5696398	Nucleotide Excision Repair	1	119	0.00789596	0.288851	0.288851	8	37	0.00271142	9606	Homo sapiens	PCNA		R-HSA-5690213;R-HSA-5690997;R-HSA-6782211;R-HSA-6782227;R-HSA-6782224;R-HSA-6782208;R-HSA-5690988;R-HSA-5691001
R-HSA-5693567	HDR through Homologous Recombination (HRR) or Single Strand Annealing (SSA)	1	124	0.00822772	0.299006	0.299006	1	42	0.00307783	9606	Homo sapiens	PCNA		R-HSA-5693593
R-HSA-9006931	Signaling by Nuclear Receptors	2	387	0.0256785	0.302979	0.302979	2	193	0.0141433	9606	Homo sapiens	FASN		R-HSA-9605063;R-HSA-9028533
R-HSA-5693538	Homology Directed Repair	1	130	0.00862584	0.311004	0.311004	1	50	0.00366408	9606	Homo sapiens	PCNA		R-HSA-5693593
R-HSA-446219	Synthesis of substrates in N-glycan biosythesis	1	131	0.00869219	0.312984	0.312984	1	49	0.0035908	9606	Homo sapiens	MVD		R-HSA-191414
R-HSA-69239	Synthesis of DNA	1	132	0.00875854	0.314959	0.314959	9	27	0.0019786	9606	Homo sapiens	PCNA		R-HSA-69152;R-HSA-69074;R-HSA-69140;R-HSA-69063;R-HSA-69127;R-HSA-69142;R-HSA-69144;R-HSA-69068;R-HSA-69116
R-HSA-1500931	Cell-Cell communication	1	133	0.00882489	0.316928	0.316928	6	60	0.00439689	9606	Homo sapiens	PLEC		R-HSA-446083;R-HSA-432956;R-HSA-446077;R-HSA-432909;R-HSA-432952;R-HSA-446089
R-HSA-212165	Epigenetic regulation of gene expression	1	139	0.00922301	0.328627	0.328627	2	34	0.00249157	9606	Homo sapiens	MBD3		R-HSA-427404;R-HSA-427336
R-HSA-446203	Asparagine N-linked glycosylation	2	421	0.0279344	0.338816	0.338816	4	144	0.0105525	9606	Homo sapiens	MAN1A1;MVD		R-HSA-964830;R-HSA-191414;R-HSA-964825;R-HSA-964737
R-HSA-163685	Integration of energy metabolism	1	145	0.00962113	0.340129	0.340129	1	62	0.00454346	9606	Homo sapiens	FASN		R-HSA-163733
R-HSA-2132295	MHC class II antigen presentation	1	149	0.00988654	0.347691	0.347691	1	26	0.00190532	9606	Homo sapiens	ACTR1B		R-HSA-2213248
R-HSA-1640170	Cell Cycle	3	734	0.0487028	0.349398	0.349398	27	451	0.03305	9606	Homo sapiens	PCNA;ATRX		R-HSA-69063;R-HSA-69127;R-HSA-9670101;R-HSA-8961665;R-HSA-69068;R-HSA-69074;R-HSA-69140;R-HSA-9670149;R-HSA-69142;R-HSA-69144;R-HSA-69152;R-HSA-174438;R-HSA-174439;R-HSA-174441;R-HSA-174446;R-HSA-174447;R-HSA-174444;R-HSA-174445;R-HSA-174451;R-HSA-9670114;R-HSA-174448;R-HSA-8964465;R-HSA-174456;R-HSA-8961651;R-HSA-176702;R-HSA-69116;R-HSA-9007926
R-HSA-1632852	Macroautophagy	1	150	0.00995289	0.349568	0.349568	5	87	0.0063755	9606	Homo sapiens	PLIN2		R-HSA-9613666;R-HSA-9613530;R-HSA-9613352;R-HSA-9613513;R-HSA-9613565
R-HSA-162582	Signal Transduction	10	3011	0.199788	0.351996	0.351996	20	2465	0.180639	9606	Homo sapiens	MBD3;CPD;FASN;SERPINE1;ACKR3;TNFRSF10B;MGLL		R-HSA-8944104;R-HSA-374214;R-HSA-749454;R-HSA-141316;R-HSA-75238;R-HSA-5635741;R-HSA-75146;R-HSA-9736959;R-HSA-380073;R-HSA-8943780;R-HSA-141139;R-HSA-75187;R-HSA-9736966;R-HSA-9605063;R-HSA-2106586;R-HSA-749456;R-HSA-9696271;R-HSA-9028533;R-HSA-426043;R-HSA-9696268
R-HSA-163200	Respiratory electron transport, ATP synthesis by chemiosmotic coupling, and heat production by uncoupling proteins.	1	153	0.0101519	0.355168	0.355168	3	31	0.00227173	9606	Homo sapiens	NUBPL		R-HSA-5690023;R-HSA-6788556;R-HSA-6788523
R-HSA-446193	Biosynthesis of the N-glycan precursor (dolichol lipid-linked oligosaccharide, LLO) and transfer to a nascent protein	1	159	0.0105501	0.366226	0.366226	1	63	0.00461674	9606	Homo sapiens	MVD		R-HSA-191414
R-HSA-9612973	Autophagy	1	166	0.0110145	0.378893	0.378893	16	108	0.00791441	9606	Homo sapiens	PLIN2		R-HSA-9613530;R-HSA-9622840;R-HSA-9631065;R-HSA-9624158;R-HSA-9631068;R-HSA-9613565;R-HSA-9613666;R-HSA-9625188;R-HSA-9620197;R-HSA-9613352;R-HSA-9615721;R-HSA-9613513;R-HSA-9622831;R-HSA-9625196;R-HSA-9626060;R-HSA-9625197
R-HSA-5693532	DNA Double-Strand Break Repair	1	168	0.0111472	0.382467	0.382467	1	111	0.00813425	9606	Homo sapiens	PCNA		R-HSA-5693593
R-HSA-69306	DNA Replication	1	169	0.0112136	0.384246	0.384246	9	58	0.00425033	9606	Homo sapiens	PCNA		R-HSA-69152;R-HSA-69074;R-HSA-69140;R-HSA-69063;R-HSA-69127;R-HSA-69142;R-HSA-69144;R-HSA-69068;R-HSA-69116
R-HSA-6807070	PTEN Regulation	1	171	0.0113463	0.38779	0.38779	2	56	0.00410377	9606	Homo sapiens	MBD3		R-HSA-8944104;R-HSA-8943780
R-HSA-9711097	Cellular response to starvation	1	176	0.0116781	0.396562	0.396562	2	28	0.00205188	9606	Homo sapiens	SESN2		R-HSA-9640195;R-HSA-9639287
R-HSA-5633007	Regulation of TP53 Activity	1	178	0.0118108	0.400036	0.400036	1	98	0.00718159	9606	Homo sapiens	MBD3		R-HSA-6805650
R-HSA-69242	S Phase	1	179	0.0118771	0.401766	0.401766	9	55	0.00403049	9606	Homo sapiens	PCNA		R-HSA-69152;R-HSA-69074;R-HSA-69140;R-HSA-69063;R-HSA-69127;R-HSA-69142;R-HSA-69144;R-HSA-69068;R-HSA-69116
R-HSA-3108232	SUMO E3 ligases SUMOylate target proteins	1	183	0.0121425	0.408637	0.408637	1	131	0.00959988	9606	Homo sapiens	PCNA		R-HSA-4615910
R-HSA-2990846	SUMOylation	1	192	0.0127397	0.423815	0.423815	1	140	0.0102594	9606	Homo sapiens	PCNA		R-HSA-4615910
R-HSA-3781865	Diseases of glycosylation	1	202	0.0134032	0.440234	0.440234	1	77	0.00564268	9606	Homo sapiens	PGM1		R-HSA-5609939
R-HSA-375276	Peptide ligand-binding receptors	1	203	0.0134696	0.44185	0.44185	1	77	0.00564268	9606	Homo sapiens	ACKR3		R-HSA-374214
R-HSA-9679506	SARS-CoV Infections	1	217	0.0143985	0.464008	0.464008	1	258	0.0189066	9606	Homo sapiens	MBD3		R-HSA-9679787
R-HSA-948021	Transport to the Golgi and subsequent modification	1	219	0.0145312	0.467103	0.467103	3	60	0.00439689	9606	Homo sapiens	MAN1A1		R-HSA-964830;R-HSA-964825;R-HSA-964737
R-HSA-6811442	Intra-Golgi and retrograde Golgi-to-ER traffic	1	219	0.0145312	0.467103	0.467103	2	48	0.00351751	9606	Homo sapiens	MAN1A1		R-HSA-8847635;R-HSA-8847544
R-HSA-1483206	Glycerophospholipid biosynthesis	1	222	0.0147303	0.471712	0.471712	1	133	0.00974645	9606	Homo sapiens	MGLL		R-HSA-1482543
R-HSA-1428517	The citric acid (TCA) cycle and respiratory electron transport	1	238	0.0157919	0.495643	0.495643	3	67	0.00490986	9606	Homo sapiens	NUBPL		R-HSA-5690023;R-HSA-6788556;R-HSA-6788523
R-HSA-69278	Cell Cycle, Mitotic	2	596	0.0395461	0.511294	0.511294	12	352	0.0257951	9606	Homo sapiens	PCNA		R-HSA-69152;R-HSA-69074;R-HSA-69140;R-HSA-69063;R-HSA-69127;R-HSA-69142;R-HSA-8961665;R-HSA-69144;R-HSA-8964465;R-HSA-8961651;R-HSA-69068;R-HSA-69116
R-HSA-196849	Metabolism of water-soluble vitamins and cofactors	1	257	0.0170526	0.522689	0.522689	1	144	0.0105525	9606	Homo sapiens	FASN		R-HSA-199202
R-HSA-3247509	Chromatin modifying enzymes	1	258	0.017119	0.524072	0.524072	2	85	0.00622893	9606	Homo sapiens	MBD3		R-HSA-9679787;R-HSA-3769447
R-HSA-4839726	Chromatin organization	1	258	0.017119	0.524072	0.524072	2	85	0.00622893	9606	Homo sapiens	MBD3		R-HSA-9679787;R-HSA-3769447
R-HSA-416476	G alpha (q) signalling events	1	284	0.0188441	0.5587	0.5587	1	35	0.00256485	9606	Homo sapiens	MGLL		R-HSA-426043
R-HSA-199991	Membrane Trafficking	2	667	0.0442572	0.572921	0.572921	6	219	0.0160487	9606	Homo sapiens	CPD;MAN1A1		R-HSA-421831;R-HSA-8847635;R-HSA-421836;R-HSA-421835;R-HSA-8847544;R-HSA-421833
R-HSA-211945	Phase I - Functionalization of compounds	1	299	0.0198394	0.577545	0.577545	1	98	0.00718159	9606	Homo sapiens	EPHX1		R-HSA-5694077
R-HSA-1483257	Phospholipid metabolism	1	315	0.0209011	0.596779	0.596779	1	218	0.0159754	9606	Homo sapiens	MGLL		R-HSA-1482543
R-HSA-198933	Immunoregulatory interactions between a Lymphoid and a non-Lymphoid cell	1	316	0.0209674	0.597953	0.597953	1	44	0.00322439	9606	Homo sapiens	UPK2		R-HSA-199161
R-HSA-1257604	PIP3 activates AKT signaling	1	319	0.0211665	0.601453	0.601453	2	86	0.00630221	9606	Homo sapiens	MBD3		R-HSA-8944104;R-HSA-8943780
R-HSA-1430728	Metabolism	10	3643	0.241723	0.613942	0.613942	19	2251	0.164957	9606	Homo sapiens	NUBPL;FASN;EPHX1;PLIN2;MVD;PGM1;MGLL		R-HSA-75872;R-HSA-199202;R-HSA-2426148;R-HSA-1655836;R-HSA-5655955;R-HSA-2426144;R-HSA-163595;R-HSA-6788556;R-HSA-5694077;R-HSA-6788523;R-HSA-163756;R-HSA-5690023;R-HSA-191414;R-HSA-1989770;R-HSA-163733;R-HSA-1482543;R-HSA-1655843;R-HSA-9638127;R-HSA-9638125
R-HSA-9006925	Intracellular signaling by second messengers	1	366	0.0242851	0.652554	0.652554	2	114	0.0083541	9606	Homo sapiens	MBD3		R-HSA-8944104;R-HSA-8943780
R-HSA-73894	DNA Repair	1	380	0.025214	0.666497	0.666497	52	337	0.0246959	9606	Homo sapiens	PCNA		R-HSA-5358545;R-HSA-5655892;R-HSA-5656148;R-HSA-5653840;R-HSA-5656158;R-HSA-5651805;R-HSA-5653838;R-HSA-110363;R-HSA-5654989;R-HSA-5654986;R-HSA-110364;R-HSA-5654985;R-HSA-110368;R-HSA-110371;R-HSA-5690997;R-HSA-5653756;R-HSA-5653754;R-HSA-5691001;R-HSA-5690213;R-HSA-5651809;R-HSA-5690988;R-HSA-5653780;R-HSA-5358619;R-HSA-5655965;R-HSA-5653786;R-HSA-5655835;R-HSA-5651992;R-HSA-5693593;R-HSA-56537…
R-HSA-388396	GPCR downstream signalling	2	792	0.0525513	0.667754	0.667754	4	173	0.0126777	9606	Homo sapiens	ACKR3;MGLL		R-HSA-749454;R-HSA-749456;R-HSA-380073;R-HSA-426043
R-HSA-196854	Metabolism of vitamins and cofactors	1	382	0.0253467	0.668444	0.668444	1	206	0.015096	9606	Homo sapiens	FASN		R-HSA-199202
R-HSA-597592	Post-translational protein modification	4	1600	0.106164	0.683082	0.683082	10	525	0.0384728	9606	Homo sapiens	LOC110260994;PCNA;MAN1A1;MVD		R-HSA-964830;R-HSA-4615910;R-HSA-8943003;R-HSA-191414;R-HSA-964825;R-HSA-8943007;R-HSA-8943040;R-HSA-8943041;R-HSA-8940388;R-HSA-964737
R-HSA-5653656	Vesicle-mediated transport	2	827	0.0548736	0.691179	0.691179	6	252	0.0184669	9606	Homo sapiens	CPD;MAN1A1		R-HSA-421831;R-HSA-8847635;R-HSA-421836;R-HSA-421835;R-HSA-8847544;R-HSA-421833
R-HSA-5668914	Diseases of metabolism	1	410	0.0272046	0.69456	0.69456	1	190	0.0139235	9606	Homo sapiens	PGM1		R-HSA-5609939
R-HSA-373076	Class A/1 (Rhodopsin-like receptors)	1	412	0.0273373	0.696347	0.696347	1	160	0.011725	9606	Homo sapiens	ACKR3		R-HSA-374214
R-HSA-418594	G alpha (i) signalling events	1	426	0.0282662	0.70857	0.70857	3	74	0.00542283	9606	Homo sapiens	ACKR3		R-HSA-749454;R-HSA-749456;R-HSA-380073
R-HSA-8978868	Fatty acid metabolism	1	431	0.028598	0.712818	0.712818	3	217	0.0159021	9606	Homo sapiens	FASN		R-HSA-75872;R-HSA-5655955;R-HSA-163756
R-HSA-372790	Signaling by GPCR	2	871	0.0577931	0.718747	0.718747	5	360	0.0263814	9606	Homo sapiens	ACKR3;MGLL		R-HSA-374214;R-HSA-749454;R-HSA-749456;R-HSA-380073;R-HSA-426043
R-HSA-71387	Metabolism of carbohydrates	1	457	0.0303231	0.733951	0.733951	2	243	0.0178074	9606	Homo sapiens	PGM1		R-HSA-9638127;R-HSA-9638125
R-HSA-9012999	RHO GTPase cycle	1	460	0.0305222	0.736289	0.736289	2	91	0.00666862	9606	Homo sapiens	CPD		R-HSA-9696271;R-HSA-9696268
R-HSA-168249	Innate Immune System	3	1334	0.0885144	0.7455	0.7455	5	710	0.0520299	9606	Homo sapiens	CEACAM1;ACTR1B;PGM1		R-HSA-6799350;R-HSA-6800434;R-HSA-6798748;R-HSA-6798747;R-HSA-6798745
R-HSA-5663205	Infectious disease	3	1355	0.0899078	0.755274	0.755274	7	754	0.0552543	9606	Homo sapiens	MBD3;ANTXR2		R-HSA-5210959;R-HSA-5210943;R-HSA-5210892;R-HSA-9679787;R-HSA-5210918;R-HSA-5210932;R-HSA-5210912
R-HSA-1280218	Adaptive Immune System	2	1005	0.0666844	0.790556	0.790556	2	264	0.0193463	9606	Homo sapiens	ACTR1B;UPK2		R-HSA-2213248;R-HSA-199161
R-HSA-211859	Biological oxidations	1	551	0.0365603	0.798416	0.798416	1	188	0.0137769	9606	Homo sapiens	EPHX1		R-HSA-5694077
R-HSA-500792	GPCR ligand binding	1	606	0.0402097	0.828768	0.828768	1	187	0.0137036	9606	Homo sapiens	ACKR3		R-HSA-374214
R-HSA-1643685	Disease	5	2435	0.161569	0.845788	0.845788	10	1628	0.119302	9606	Homo sapiens	MBD3;ATRX;ANTXR2;PGM1		R-HSA-5210959;R-HSA-5210943;R-HSA-5210892;R-HSA-5609939;R-HSA-9670619;R-HSA-9679787;R-HSA-5210918;R-HSA-5210932;R-HSA-9670620;R-HSA-5210912
R-HSA-194315	Signaling by Rho GTPases	1	709	0.047044	0.874069	0.874069	2	203	0.0148762	9606	Homo sapiens	CPD		R-HSA-9696271;R-HSA-9696268
R-HSA-9716542	Signaling by Rho GTPases, Miro GTPases and RHOBTB3	1	725	0.0481056	0.879963	0.879963	2	212	0.0155357	9606	Homo sapiens	CPD		R-HSA-9696271;R-HSA-9696268
R-HSA-392499	Metabolism of proteins	4	2207	0.14644	0.892584	0.892584	10	797	0.0584054	9606	Homo sapiens	LOC110260994;PCNA;MAN1A1;MVD		R-HSA-964830;R-HSA-4615910;R-HSA-8943003;R-HSA-191414;R-HSA-964825;R-HSA-8943007;R-HSA-8943040;R-HSA-8943041;R-HSA-8940388;R-HSA-964737
R-HSA-2262752	Cellular responses to stress	1	953	0.063234	0.939725	0.939725	2	381	0.0279203	9606	Homo sapiens	SESN2		R-HSA-9640195;R-HSA-9639287
R-HSA-8953897	Cellular responses to stimuli	1	971	0.0644284	0.942942	0.942942	2	412	0.030192	9606	Homo sapiens	SESN2		R-HSA-9640195;R-HSA-9639287
R-HSA-168256	Immune System	4	2684	0.17809	0.961231	0.961231	7	1625	0.119083	9606	Homo sapiens	CEACAM1;ACTR1B;UPK2;PGM1		R-HSA-6799350;R-HSA-2213248;R-HSA-6800434;R-HSA-199161;R-HSA-6798748;R-HSA-6798747;R-HSA-6798745

## Sheet: Dataset 3.1
Supplimentary Dataset 3.2. Pathways identified in IPEC-J2 cells treated with n-3 PUFA followed by LPS challenge as analysed by Reactome database
Pathway identifier	Pathway name	#Entities found	#Entities total	Entities ratio	Entities pValue	Entities FDR	#Reactions found	#Reactions total	Reactions ratio	Species identifier	Species name	Submitted entities found	Mapped entities	Found reaction identifiers
R-HSA-70263	Gluconeogenesis	7	66	0.00437927	3.97e-07	0.000147	5	26	0.00190532	9606	Homo sapiens	TPI1;GOT1;PGK1;ALDOC;GAPDH		R-HSA-70481;R-HSA-70592;R-HSA-70482;R-HSA-71495;R-HSA-70486
R-HSA-70326	Glucose metabolism	8	140	0.00928936	5.6e-06	0.0010231	10	50	0.00366408	9606	Homo sapiens	TPI1;GOT1;PGP;PGK1;ALDOC;GAPDH		R-HSA-70481;R-HSA-70449;R-HSA-70592;R-HSA-70482;R-HSA-71495;R-HSA-70454;R-HSA-70486;R-HSA-71496;R-HSA-8955794;R-HSA-71850
R-HSA-3299685	Detoxification of Reactive Oxygen Species	6	69	0.00457833	8.52e-06	0.0010231	15	34	0.00249157	9606	Homo sapiens	PRDX5;TXNRD1;ATOX1;SOD1		R-HSA-3777112;R-HSA-3322995;R-HSA-3697882;R-HSA-8951723;R-HSA-3780958;R-HSA-3780979;R-HSA-3341343;R-HSA-73646;R-HSA-3299682;R-HSA-3697838;R-HSA-3299691;R-HSA-3299753;R-HSA-3697860;R-HSA-4837364;R-HSA-3697894
R-HSA-70171	Glycolysis	7	110	0.00729879	1.11e-05	0.0010231	5	24	0.00175876	9606	Homo sapiens	TPI1;PGP;PGK1;ALDOC;GAPDH		R-HSA-70449;R-HSA-70454;R-HSA-71496;R-HSA-8955794;R-HSA-71850
R-HSA-1989781	PPARA activates gene expression	8	175	0.0116117	2.75e-05	0.00181707	6	41	0.00300454	9606	Homo sapiens	HMGCS1;TXNRD1;ME1;MED16		R-HSA-1655848;R-HSA-560473;R-HSA-1989756;R-HSA-1989752;R-HSA-560517;R-HSA-1989760
R-HSA-400206	Regulation of lipid metabolism by PPARalpha	8	177	0.0117444	2.98e-05	0.00181707	6	44	0.00322439	9606	Homo sapiens	HMGCS1;TXNRD1;ME1;MED16		R-HSA-1655848;R-HSA-560473;R-HSA-1989756;R-HSA-1989752;R-HSA-560517;R-HSA-1989760
R-HSA-1430728	Metabolism	40	3643	0.241723	0.000535	0.0283643	73	2251	0.164957	9606	Homo sapiens	DBI;MED16;ADH5;RPS15;UGCG;LDHA;GM2A;ESD;ME1;PGK1;LTA4H;tkt;FDPS;ADSL;ACOT7;TPI1;HMGCS1;GOT1;TXNRD1;IDH1;GSS;AKR1A1;APRT;PPA1;ADI1;PGP;ALDOC;ND1;GAPDH		R-HSA-2426150;R-HSA-6799202;R-HSA-2426147;R-HSA-1655824;R-HSA-560517;R-HSA-163217;R-HSA-449937;R-HSA-71707;R-HSA-8955794;R-HSA-5692237;R-HSA-71324;R-HSA-5661256;R-HSA-5692232;R-HSA-1989760;R-HSA-163741;R-HSA-389540;R-HSA-163751;R-HSA-71335;R-HSA-71849;R-HSA-71850;R-HSA-389550;R-HSA-6799179;R-HSA-5263614;R-HSA-73646;R-HSA-6799191;R-HSA-70449;R-HSA-1655848;R-HSA-70581;R-HSA-71732;R-HSA-70967;R-HSA-…
R-HSA-71384	Ethanol oxidation	3	28	0.00185787	0.00096	0.040852	2	8	0.000586	9606	Homo sapiens	ADH5		R-HSA-71707;R-HSA-5692237
R-HSA-71737	Pyrophosphate hydrolysis	2	7	0.000464	0.00107741	0.040852	2	3	0.00022	9606	Homo sapiens	PPA1		R-HSA-71732;R-HSA-449937
R-HSA-71387	Metabolism of carbohydrates	10	457	0.0303231	0.00110411	0.040852	15	243	0.0178074	9606	Homo sapiens	TPI1;GOT1;PGP;PGK1;AKR1A1;ALDOC;tkt;GAPDH		R-HSA-70592;R-HSA-163751;R-HSA-71335;R-HSA-71495;R-HSA-71496;R-HSA-71850;R-HSA-70481;R-HSA-70449;R-HSA-70482;R-HSA-70454;R-HSA-70486;R-HSA-8955794;R-HSA-71324;R-HSA-5661256;R-HSA-163741
R-HSA-2426168	Activation of gene expression by SREBF (SREBP)	4	71	0.00471103	0.00144999	0.0478498	4	42	0.00307783	9606	Homo sapiens	FDPS;HMGCS1		R-HSA-1655848;R-HSA-2426150;R-HSA-2426147;R-HSA-1655824
R-HSA-1655829	Regulation of cholesterol biosynthesis by SREBP (SREBF)	4	87	0.00577268	0.00301133	0.0903398	4	52	0.00381064	9606	Homo sapiens	FDPS;HMGCS1		R-HSA-1655848;R-HSA-2426150;R-HSA-2426147;R-HSA-1655824
R-HSA-9711123	Cellular response to chemical stress	6	212	0.0140668	0.00330551	0.0925542	15	71	0.00520299	9606	Homo sapiens	PRDX5;TXNRD1;ATOX1;SOD1		R-HSA-3777112;R-HSA-3322995;R-HSA-3697882;R-HSA-8951723;R-HSA-3780958;R-HSA-3780979;R-HSA-3341343;R-HSA-73646;R-HSA-3299682;R-HSA-3697838;R-HSA-3299691;R-HSA-3299753;R-HSA-3697860;R-HSA-4837364;R-HSA-3697894
R-HSA-6798695	Neutrophil degranulation	9	480	0.0318492	0.00539406	0.140246	6	10	0.000733	9606	Homo sapiens	GM2A;TUBB;IDH1;COTL1;RAB27A;ALDOC;LTA4H;RAB6A;APRT		R-HSA-6798743;R-HSA-6800434;R-HSA-6798751;R-HSA-6798749;R-HSA-6798748;R-HSA-6798745
R-HSA-5625900	RHO GTPases activate CIT	2	23	0.00152611	0.0108427	0.22858	6	6	0.00044	9606	Homo sapiens	CIT		R-HSA-5671972;R-HSA-5671970;R-HSA-5625901;R-HSA-5671919;R-HSA-8981443;R-HSA-5671993
R-HSA-156590	Glutathione conjugation	3	68	0.00451198	0.0113185	0.22858	3	14	0.00102594	9606	Homo sapiens	GSS;ESD;AKR1A1		R-HSA-174394;R-HSA-5693724;R-HSA-5692232
R-HSA-379724	tRNA Aminoacylation	3	68	0.00451198	0.0113185	0.22858	3	42	0.00307783	9606	Homo sapiens	PPA1;AARS		R-HSA-71732;R-HSA-449937;R-HSA-379864
R-HSA-1237112	Methionine salvage pathway	2	24	0.00159246	0.0117545	0.22858	2	7	0.000513	9606	Homo sapiens	GOT1;ADI1		R-HSA-1237102;R-HSA-1237119
R-HSA-1362277	Transcription of E2F targets under negative control by DREAM complex	2	25	0.00165881	0.0126989	0.22858	2	12	0.000879	9606	Homo sapiens	PCNA		R-HSA-8961665;R-HSA-8964465
R-HSA-373753	Nephrin family interactions	2	25	0.00165881	0.0126989	0.22858	1	13	0.000953	9606	Homo sapiens	ACTN1;SPTBN1		R-HSA-451403
R-HSA-9636667	Manipulation of host energy metabolism	1	3	0.000199	0.0201011	0.297101	1	2	0.000147	9606	Homo sapiens	PGK1		R-HSA-9636658
R-HSA-1538133	G0 and Early G1	2	38	0.0025214	0.0277256	0.297101	2	27	0.0019786	9606	Homo sapiens	PCNA		R-HSA-8961665;R-HSA-8964465
R-HSA-390466	Chaperonin-mediated protein folding	3	96	0.00636985	0.0278361	0.297101	5	19	0.00139235	9606	Homo sapiens	TUBB;SKIV2L;GAPDH		R-HSA-390470;R-HSA-389970;R-HSA-389954;R-HSA-389980;R-HSA-389961
R-HSA-390471	Association of TriC/CCT with target proteins during biosynthesis	2	40	0.0026541	0.0304557	0.297101	1	2	0.000147	9606	Homo sapiens	SKIV2L;GAPDH		R-HSA-390470
R-HSA-71406	Pyruvate metabolism and Citric Acid (TCA) cycle	3	100	0.00663526	0.0308664	0.297101	4	36	0.00263814	9606	Homo sapiens	LDHA;IDH1;ME1		R-HSA-70967;R-HSA-71849;R-HSA-9012036;R-HSA-70510
R-HSA-391251	Protein folding	3	102	0.00676796	0.0324441	0.297101	11	28	0.00205188	9606	Homo sapiens	TUBB;SKIV2L;GAPDH		R-HSA-389956;R-HSA-389974;R-HSA-390470;R-HSA-389969;R-HSA-389955;R-HSA-389970;R-HSA-389954;R-HSA-389980;R-HSA-389964;R-HSA-389961;R-HSA-389976
R-HSA-4085011	Defective GNE causes sialuria, NK and IBM2	1	5	0.000332	0.0332791	0.297101	2	2	0.000147	9606	Homo sapiens	GNE		R-HSA-4088322;R-HSA-4088338
R-HSA-5579006	Defective GSS causes GSS deficiency	1	5	0.000332	0.0332791	0.297101	1	1	7.33e-05	9606	Homo sapiens	GSS		R-HSA-5602901
R-HSA-69205	G1/S-Specific Transcription	2	43	0.00285316	0.0347413	0.297101	2	28	0.00205188	9606	Homo sapiens	PCNA		R-HSA-8961665;R-HSA-8961651
R-HSA-2978092	Abnormal conversion of 2-oxoglutarate to 2-hydroxyglutarate	1	6	0.000398	0.0398021	0.297101	1	1	7.33e-05	9606	Homo sapiens	IDH1		R-HSA-880053
R-HSA-379716	Cytosolic tRNA aminoacylation	2	50	0.00331763	0.0455748	0.297101	2	21	0.00153891	9606	Homo sapiens	PPA1;AARS		R-HSA-71732;R-HSA-379864
R-HSA-3065678	SUMO is transferred from E1 to E2 (UBE2I, UBC9)	1	7	0.000464	0.0462815	0.297101	3	3	0.00022	9606	Homo sapiens	UBA2		R-HSA-2993790;R-HSA-2993769;R-HSA-2993780
R-HSA-3065676	SUMO is conjugated to E1 (UBA2:SAE1)	1	8	0.000531	0.0527177	0.297101	3	3	0.00022	9606	Homo sapiens	UBA2		R-HSA-2993784;R-HSA-2993781;R-HSA-2990833
R-HSA-446388	Regulation of cytoskeletal remodeling and cell spreading by IPP complex components	1	8	0.000531	0.0527177	0.297101	1	5	0.000366	9606	Homo sapiens	ACTN1		R-HSA-430308
R-HSA-70268	Pyruvate metabolism	2	57	0.0037821	0.0574725	0.297101	3	15	0.00109922	9606	Homo sapiens	LDHA;ME1		R-HSA-71849;R-HSA-9012036;R-HSA-70510
R-HSA-5263617	Metabolism of ingested MeSeO2H into MeSeH	1	9	0.000597	0.0591108	0.297101	2	2	0.000147	9606	Homo sapiens	TXNRD1		R-HSA-5263616;R-HSA-5263614
R-HSA-389542	NADPH regeneration	1	9	0.000597	0.0591108	0.297101	2	3	0.00022	9606	Homo sapiens	IDH1		R-HSA-389540;R-HSA-389550
R-HSA-556833	Metabolism of lipids	15	1446	0.0959459	0.0628168	0.297101	27	955	0.0699839	9606	Homo sapiens	FDPS;UGCG;ACOT7;HMGCS1;GM2A;TXNRD1;ME1;DBI;LTA4H;MED16		R-HSA-1638104;R-HSA-1605595;R-HSA-2426150;R-HSA-191303;R-HSA-2426147;R-HSA-1655824;R-HSA-1605717;R-HSA-560517;R-HSA-560473;R-HSA-9020253;R-HSA-9020252;R-HSA-191322;R-HSA-191323;R-HSA-266072;R-HSA-1989760;R-HSA-1989756;R-HSA-1989752;R-HSA-9020270;R-HSA-9018862;R-HSA-9020257;R-HSA-9020258;R-HSA-5690043;R-HSA-8848246;R-HSA-1655848;R-HSA-9024890;R-HSA-9018877;R-HSA-73918
R-HSA-4085001	Sialic acid metabolism	2	60	0.00398116	0.0628674	0.297101	3	21	0.00153891	9606	Homo sapiens	NANS;GNE		R-HSA-4085021;R-HSA-4085028;R-HSA-4084976
R-HSA-3000171	Non-integrin membrane-ECM interactions	2	61	0.00404751	0.0647027	0.297101	2	22	0.00161219	9606	Homo sapiens	ACTN1;tkt		R-HSA-2731149;R-HSA-2465890
R-HSA-163754	Insulin effects increased synthesis of Xylulose-5-Phosphate	1	10	0.000664	0.0654612	0.297101	2	3	0.00022	9606	Homo sapiens	tkt		R-HSA-163751;R-HSA-163741
R-HSA-5336415	Uptake and function of diphtheria toxin	1	10	0.000664	0.0654612	0.297101	1	5	0.000366	9606	Homo sapiens	TXNRD1		R-HSA-5336420
R-HSA-6811436	COPI-independent Golgi-to-ER retrograde traffic	2	63	0.00418021	0.0684267	0.297101	3	7	0.000513	9606	Homo sapiens	TUBB;RAB6A		R-HSA-8849350;R-HSA-8849348;R-HSA-8849353
R-HSA-114608	Platelet degranulation	3	141	0.00935572	0.0712224	0.297101	2	11	0.000806	9606	Homo sapiens	ACTN1;TMSB4;SOD1		R-HSA-482772;R-HSA-481007
R-HSA-8875656	MET receptor recycling	1	11	0.00073	0.0717691	0.297101	2	2	0.000147	9606	Homo sapiens	GM2A		R-HSA-8875661;R-HSA-8875659
R-HSA-8873719	RAB geranylgeranylation	2	68	0.00451198	0.0780344	0.297101	2	5	0.000366	9606	Homo sapiens	RAB27A;RAB6A		R-HSA-8870469;R-HSA-8870466
R-HSA-1428517	The citric acid (TCA) cycle and respiratory electron transport	4	238	0.0157919	0.0787614	0.297101	10	67	0.00490986	9606	Homo sapiens	LDHA;IDH1;ME1;ND1		R-HSA-6799191;R-HSA-163217;R-HSA-6799202;R-HSA-70967;R-HSA-71849;R-HSA-6799197;R-HSA-6799196;R-HSA-6799179;R-HSA-9012036;R-HSA-70510
R-HSA-76005	Response to elevated platelet cytosolic Ca2+	3	148	0.00982018	0.0796954	0.297101	2	14	0.00102594	9606	Homo sapiens	ACTN1;TMSB4;SOD1		R-HSA-482772;R-HSA-481007
R-HSA-1268020	Mitochondrial protein import	2	69	0.00457833	0.0800044	0.297101	2	14	0.00102594	9606	Homo sapiens	IDH1;PREP		R-HSA-1268022;R-HSA-8986181
R-HSA-6784531	tRNA processing in the nucleus	2	70	0.00464468	0.08199	0.297101	3	7	0.000513	9606	Homo sapiens	XPOT;TRNT1		R-HSA-6785478;R-HSA-5696807;R-HSA-6783483
R-HSA-380284	Loss of proteins required for interphase microtubule organization from the centrosome	2	71	0.00471103	0.0839907	0.297101	3	3	0.00022	9606	Homo sapiens	TUBB		R-HSA-380294;R-HSA-380272;R-HSA-380303
R-HSA-380259	Loss of Nlp from mitotic centrosomes	2	71	0.00471103	0.0839907	0.297101	2	2	0.000147	9606	Homo sapiens	TUBB		R-HSA-380272;R-HSA-380303
R-HSA-8875555	MET activates RAP1 and RAC1	1	13	0.000863	0.0842588	0.297101	5	5	0.000366	9606	Homo sapiens	GM2A		R-HSA-8875591;R-HSA-8875558;R-HSA-8875540;R-HSA-8875568;R-HSA-8875576
R-HSA-3215018	Processing and activation of SUMO	1	13	0.000863	0.0842588	0.297101	6	9	0.00066	9606	Homo sapiens	UBA2		R-HSA-2993790;R-HSA-2993769;R-HSA-2993784;R-HSA-2993781;R-HSA-2993780;R-HSA-2990833
R-HSA-6803544	Ion influx/efflux at host-pathogen interface	1	13	0.000863	0.0842588	0.297101	1	2	0.000147	9606	Homo sapiens	ATOX1		R-HSA-6803545
R-HSA-5689877	Josephin domain DUBs	1	13	0.000863	0.0842588	0.297101	1	6	0.00044	9606	Homo sapiens	ATXN3L		R-HSA-5688797
R-HSA-8950505	Gene and protein expression by JAK-STAT signaling after Interleukin-12 stimulation	2	73	0.00484374	0.0880366	0.297101	1	36	0.00263814	9606	Homo sapiens	SOD1		R-HSA-8950771
R-HSA-8854518	AURKA Activation by TPX2	2	74	0.00491009	0.0900812	0.297101	2	2	0.000147	9606	Homo sapiens	TUBB		R-HSA-8853405;R-HSA-8853419
R-HSA-9013026	RHOB GTPase cycle	2	75	0.00497645	0.0921398	0.297101	1	6	0.00044	9606	Homo sapiens	CIT		R-HSA-9013024
R-HSA-191273	Cholesterol biosynthesis	2	77	0.00510915	0.096298	0.297101	3	35	0.00256485	9606	Homo sapiens	FDPS;HMGCS1		R-HSA-191303;R-HSA-191322;R-HSA-191323
R-HSA-9013106	RHOC GTPase cycle	2	79	0.00524186	0.100509	0.297101	1	6	0.00044	9606	Homo sapiens	CIT		R-HSA-9013110
R-HSA-69091	Polymerase switching	1	16	0.00106164	0.102682	0.297101	3	4	0.000293	9606	Homo sapiens	PCNA		R-HSA-69074;R-HSA-69063;R-HSA-69068
R-HSA-69109	Leading Strand Synthesis	1	16	0.00106164	0.102682	0.297101	3	4	0.000293	9606	Homo sapiens	PCNA		R-HSA-69074;R-HSA-69063;R-HSA-69068
R-HSA-380270	Recruitment of mitotic centrosome proteins and complexes	2	81	0.00537456	0.104771	0.297101	3	3	0.00022	9606	Homo sapiens	TUBB		R-HSA-380311;R-HSA-380455;R-HSA-380283
R-HSA-170968	Frs2-mediated activation	1	17	0.00112799	0.108741	0.297101	3	13	0.000953	9606	Homo sapiens	GM2A		R-HSA-170978;R-HSA-170979;R-HSA-170975
R-HSA-9609507	Protein localization	3	170	0.0112799	0.108956	0.297101	5	53	0.00388392	9606	Homo sapiens	IDH1;PREP		R-HSA-1268022;R-HSA-9033233;R-HSA-9033235;R-HSA-8986181;R-HSA-9033236
R-HSA-380287	Centrosome maturation	2	83	0.00550727	0.109082	0.297101	6	6	0.00044	9606	Homo sapiens	TUBB		R-HSA-380311;R-HSA-380455;R-HSA-380294;R-HSA-380272;R-HSA-380303;R-HSA-380283
R-HSA-9020591	Interleukin-12 signaling	2	84	0.00557362	0.111254	0.297101	1	56	0.00410377	9606	Homo sapiens	SOD1		R-HSA-8950771
R-HSA-69166	Removal of the Flap Intermediate	1	18	0.00119435	0.11476	0.297101	4	4	0.000293	9606	Homo sapiens	PCNA		R-HSA-69152;R-HSA-69140;R-HSA-69142;R-HSA-69144
R-HSA-9018681	Biosynthesis of protectins	1	18	0.00119435	0.11476	0.297101	2	6	0.00044	9606	Homo sapiens	LTA4H		R-HSA-9024890;R-HSA-9020257
R-HSA-9023661	Biosynthesis of E-series 18(R)-resolvins	1	18	0.00119435	0.11476	0.297101	1	7	0.000513	9606	Homo sapiens	LTA4H		R-HSA-9018877
R-HSA-1660662	Glycosphingolipid metabolism	2	86	0.00570632	0.115634	0.297101	3	32	0.00234501	9606	Homo sapiens	UGCG;GM2A		R-HSA-1638104;R-HSA-1605595;R-HSA-1605717
R-HSA-69183	Processive synthesis on the lagging strand	1	19	0.0012607	0.120738	0.297101	6	7	0.000513	9606	Homo sapiens	PCNA		R-HSA-69152;R-HSA-69140;R-HSA-69127;R-HSA-69142;R-HSA-69144;R-HSA-69116
R-HSA-110312	Translesion synthesis by REV1	1	19	0.0012607	0.120738	0.297101	4	5	0.000366	9606	Homo sapiens	PCNA		R-HSA-5652151;R-HSA-110307;R-HSA-110308;R-HSA-110311
R-HSA-9027284	Erythropoietin activates RAS	1	19	0.0012607	0.120738	0.297101	2	8	0.000586	9606	Homo sapiens	GM2A		R-HSA-9024723;R-HSA-9024726
R-HSA-446353	Cell-extracellular matrix interactions	1	19	0.0012607	0.120738	0.297101	1	10	0.000733	9606	Homo sapiens	ACTN1		R-HSA-430308
R-HSA-5656121	Translesion synthesis by POLI	1	20	0.00132705	0.126676	0.297101	3	3	0.00022	9606	Homo sapiens	PCNA		R-HSA-5656148;R-HSA-5656158;R-HSA-5656105
R-HSA-169893	Prolonged ERK activation events	1	20	0.00132705	0.126676	0.297101	3	19	0.00139235	9606	Homo sapiens	GM2A		R-HSA-170978;R-HSA-170979;R-HSA-170975
R-HSA-2565942	Regulation of PLK1 Activity at G2/M Transition	2	92	0.00610444	0.129027	0.297101	4	12	0.000879	9606	Homo sapiens	TUBB		R-HSA-3000319;R-HSA-2574845;R-HSA-3000310;R-HSA-2574840
R-HSA-1614635	Sulfur amino acid metabolism	2	93	0.00617079	0.131294	0.297101	2	37	0.00271142	9606	Homo sapiens	GOT1;ADI1		R-HSA-1237102;R-HSA-1237119
R-HSA-5655862	Translesion synthesis by POLK	1	21	0.0013934	0.132575	0.297101	3	3	0.00022	9606	Homo sapiens	PCNA		R-HSA-5655892;R-HSA-5655965;R-HSA-5655835
R-HSA-5661270	Formation of xylulose-5-phosphate	1	21	0.0013934	0.132575	0.297101	1	6	0.00044	9606	Homo sapiens	AKR1A1		R-HSA-5661256
R-HSA-6804114	TP53 Regulates Transcription of Genes Involved in G2 Cell Cycle Arrest	1	21	0.0013934	0.132575	0.297101	1	11	0.000806	9606	Homo sapiens	PCNA		R-HSA-6791109
R-HSA-8876198	RAB GEFs exchange GTP for GDP on RABs	2	94	0.00623714	0.13357	0.297101	2	21	0.00153891	9606	Homo sapiens	RAB27A;RAB6A		R-HSA-8876193;R-HSA-8877308
R-HSA-447115	Interleukin-12 family signaling	2	96	0.00636985	0.138149	0.297101	1	114	0.0083541	9606	Homo sapiens	SOD1		R-HSA-8950771
R-HSA-174437	Removal of the Flap Intermediate from the C-strand	1	22	0.00145976	0.138434	0.297101	4	4	0.000293	9606	Homo sapiens	PCNA		R-HSA-174451;R-HSA-174441;R-HSA-174446;R-HSA-174445
R-HSA-190840	Microtubule-dependent trafficking of connexons from Golgi to the plasma membrane	1	22	0.00145976	0.138434	0.297101	1	2	0.000147	9606	Homo sapiens	TUBB		R-HSA-190520
R-HSA-5358606	Mismatch repair (MMR) directed by MSH2:MSH3 (MutSbeta)	1	22	0.00145976	0.138434	0.297101	4	9	0.00066	9606	Homo sapiens	PCNA		R-HSA-5358545;R-HSA-5358512;R-HSA-5358519;R-HSA-5358619
R-HSA-5358565	Mismatch repair (MMR) directed by MSH2:MSH6 (MutSalpha)	1	22	0.00145976	0.138434	0.297101	4	10	0.000733	9606	Homo sapiens	PCNA		R-HSA-5358597;R-HSA-5358599;R-HSA-5358518;R-HSA-5358510
R-HSA-9020265	Biosynthesis of aspirin-triggered D-series resolvins	1	22	0.00145976	0.138434	0.297101	2	10	0.000733	9606	Homo sapiens	LTA4H		R-HSA-9020252;R-HSA-9020270
R-HSA-2408550	Metabolism of ingested H2SeO4 and H2SeO3 into H2Se	1	22	0.00145976	0.138434	0.297101	1	7	0.000513	9606	Homo sapiens	TXNRD1		R-HSA-2408558
R-HSA-380320	Recruitment of NuMA to mitotic centrosomes	2	97	0.0064362	0.140451	0.297101	2	2	0.000147	9606	Homo sapiens	TUBB		R-HSA-380316;R-HSA-380508
R-HSA-5651801	PCNA-Dependent Long Patch Base Excision Repair	1	23	0.00152611	0.144254	0.297101	6	6	0.00044	9606	Homo sapiens	PCNA		R-HSA-110368;R-HSA-110371;R-HSA-5651809;R-HSA-110363;R-HSA-5651805;R-HSA-110364
R-HSA-5358508	Mismatch Repair	1	23	0.00152611	0.144254	0.297101	8	17	0.00124579	9606	Homo sapiens	PCNA		R-HSA-5358545;R-HSA-5358512;R-HSA-5358597;R-HSA-5358519;R-HSA-5358599;R-HSA-5358518;R-HSA-5358619;R-HSA-5358510
R-HSA-190872	Transport of connexons to the plasma membrane	1	23	0.00152611	0.144254	0.297101	1	3	0.00022	9606	Homo sapiens	TUBB		R-HSA-190520
R-HSA-1912420	Pre-NOTCH Processing in Golgi	1	23	0.00152611	0.144254	0.297101	1	8	0.000586	9606	Homo sapiens	RAB6A		R-HSA-1912374
R-HSA-5620912	Anchoring of the basal body to the plasma membrane	2	99	0.00656891	0.145081	0.297101	8	9	0.00066	9606	Homo sapiens	TUBB		R-HSA-5626228;R-HSA-5626227;R-HSA-5626220;R-HSA-5626223;R-HSA-5626681;R-HSA-5617816;R-HSA-5626699;R-HSA-5638009
R-HSA-110320	Translesion Synthesis by POLH	1	24	0.00159246	0.150035	0.297101	6	8	0.000586	9606	Homo sapiens	PCNA		R-HSA-5654989;R-HSA-5654986;R-HSA-110317;R-HSA-110316;R-HSA-110319;R-HSA-5654985
R-HSA-9013418	RHOBTB2 GTPase cycle	1	24	0.00159246	0.150035	0.297101	1	2	0.000147	9606	Homo sapiens	ACTN1		R-HSA-9018787
R-HSA-429958	mRNA decay by 3' to 5' exoribonuclease	1	24	0.00159246	0.150035	0.297101	1	3	0.00022	9606	Homo sapiens	SKIV2L		R-HSA-430028
R-HSA-912631	Regulation of signaling by CBL	1	24	0.00159246	0.150035	0.297101	2	7	0.000513	9606	Homo sapiens	GM2A		R-HSA-912734;R-HSA-912790
R-HSA-9018896	Biosynthesis of E-series 18(S)-resolvins	1	24	0.00159246	0.150035	0.297101	1	9	0.00066	9606	Homo sapiens	LTA4H		R-HSA-9018862
R-HSA-389977	Post-chaperonin tubulin folding pathway	1	25	0.00165881	0.155778	0.297101	6	9	0.00066	9606	Homo sapiens	TUBB		R-HSA-389956;R-HSA-389974;R-HSA-389969;R-HSA-389955;R-HSA-389964;R-HSA-389976
R-HSA-77111	Synthesis of Ketone Bodies	1	25	0.00165881	0.155778	0.297101	1	8	0.000586	9606	Homo sapiens	HMGCS1		R-HSA-73918
R-HSA-77289	Mitochondrial Fatty Acid Beta-Oxidation	2	105	0.00696702	0.159155	0.297101	2	47	0.00344423	9606	Homo sapiens	ACOT7;DBI		R-HSA-8848246;R-HSA-5690043
R-HSA-69186	Lagging Strand Synthesis	1	26	0.00172517	0.161482	0.297101	9	11	0.000806	9606	Homo sapiens	PCNA		R-HSA-69152;R-HSA-69074;R-HSA-69140;R-HSA-69063;R-HSA-69127;R-HSA-69142;R-HSA-69144;R-HSA-69068;R-HSA-69116
R-HSA-6807878	COPI-mediated anterograde transport	2	107	0.00709973	0.163902	0.297101	6	12	0.000879	9606	Homo sapiens	TUBB;SPTBN1		R-HSA-6807877;R-HSA-6809011;R-HSA-6807875;R-HSA-6809010;R-HSA-6809006;R-HSA-6809003
R-HSA-5696397	Gap-filling DNA repair synthesis and ligation in GG-NER	1	27	0.00179152	0.167148	0.297101	2	2	0.000147	9606	Homo sapiens	PCNA		R-HSA-5690997;R-HSA-5691001
R-HSA-9018676	Biosynthesis of D-series resolvins	1	27	0.00179152	0.167148	0.297101	2	11	0.000806	9606	Homo sapiens	LTA4H		R-HSA-9020253;R-HSA-9020258
R-HSA-174403	Glutathione synthesis and recycling	1	27	0.00179152	0.167148	0.297101	1	9	0.00066	9606	Homo sapiens	GSS		R-HSA-174394
R-HSA-211859	Biological oxidations	6	551	0.0365603	0.170638	0.297101	5	188	0.0137769	9606	Homo sapiens	GSS;ESD;AKR1A1;ADH5		R-HSA-174394;R-HSA-5693724;R-HSA-71707;R-HSA-5692237;R-HSA-5692232
R-HSA-389957	Prefoldin mediated transfer of substrate to CCT/TriC	1	29	0.00192422	0.178366	0.297101	2	2	0.000147	9606	Homo sapiens	TUBB		R-HSA-389970;R-HSA-389980
R-HSA-74182	Ketone body metabolism	1	29	0.00192422	0.178366	0.297101	1	11	0.000806	9606	Homo sapiens	HMGCS1		R-HSA-73918
R-HSA-3000170	Syndecan interactions	1	29	0.00192422	0.178366	0.297101	1	15	0.00109922	9606	Homo sapiens	ACTN1		R-HSA-2731149
R-HSA-389960	Formation of tubulin folding intermediates by CCT/TriC	1	30	0.00199058	0.183919	0.297101	2	2	0.000147	9606	Homo sapiens	TUBB		R-HSA-389954;R-HSA-389961
R-HSA-110314	Recognition of DNA damage by PCNA-containing replication complex	1	30	0.00199058	0.183919	0.297101	5	6	0.00044	9606	Homo sapiens	PCNA		R-HSA-5652005;R-HSA-5655466;R-HSA-5651992;R-HSA-5655481;R-HSA-5652009
R-HSA-264876	Insulin processing	1	30	0.00199058	0.183919	0.297101	1	16	0.0011725	9606	Homo sapiens	RAB27A		R-HSA-9023171
R-HSA-8957322	Metabolism of steroids	4	330	0.0218964	0.185553	0.297101	7	245	0.017954	9606	Homo sapiens	FDPS;HMGCS1		R-HSA-1655848;R-HSA-2426150;R-HSA-191303;R-HSA-2426147;R-HSA-191322;R-HSA-1655824;R-HSA-191323
R-HSA-174411	Polymerase switching on the C-strand of the telomere	1	31	0.00205693	0.189434	0.297101	3	6	0.00044	9606	Homo sapiens	PCNA		R-HSA-174448;R-HSA-174439;R-HSA-174447
R-HSA-9703465	Signaling by FLT3 fusion proteins	1	32	0.00212328	0.194913	0.297101	11	18	0.00131907	9606	Homo sapiens	SPTBN1		R-HSA-9703430;R-HSA-9703440;R-HSA-9703441;R-HSA-9703442;R-HSA-9703437;R-HSA-9703438;R-HSA-9703439;R-HSA-9703432;R-HSA-9703433;R-HSA-9703434;R-HSA-9703435
R-HSA-110373	Resolution of AP sites via the multiple-nucleotide patch replacement pathway	1	32	0.00212328	0.194913	0.297101	6	19	0.00139235	9606	Homo sapiens	PCNA		R-HSA-110368;R-HSA-110371;R-HSA-5651809;R-HSA-110363;R-HSA-5651805;R-HSA-110364
R-HSA-72766	Translation	4	339	0.0224935	0.197854	0.297101	26	99	0.00725487	9606	Homo sapiens	RPS15;PPA1;AARS		R-HSA-1799326;R-HSA-156808;R-HSA-156823;R-HSA-449937;R-HSA-157849;R-HSA-379864;R-HSA-72671;R-HSA-72673;R-HSA-72672;R-HSA-72676;R-HSA-141671;R-HSA-156907;R-HSA-72619;R-HSA-141673;R-HSA-72621;R-HSA-156915;R-HSA-156912;R-HSA-72691;R-HSA-71732;R-HSA-72697;R-HSA-156923;R-HSA-1799330;R-HSA-141691;R-HSA-1799329;R-HSA-1799335;R-HSA-1799332
R-HSA-174414	Processive synthesis on the C-strand of the telomere	1	33	0.00218964	0.200355	0.297101	7	7	0.000513	9606	Homo sapiens	PCNA		R-HSA-174451;R-HSA-174438;R-HSA-174456;R-HSA-174441;R-HSA-174446;R-HSA-174444;R-HSA-174445
R-HSA-445095	Interaction between L1 and Ankyrins	1	33	0.00218964	0.200355	0.297101	2	4	0.000293	9606	Homo sapiens	SPTBN1		R-HSA-392751;R-HSA-373739
R-HSA-9018679	Biosynthesis of EPA-derived SPMs	1	33	0.00218964	0.200355	0.297101	2	17	0.00124579	9606	Homo sapiens	LTA4H		R-HSA-9018877;R-HSA-9018862
R-HSA-9619483	Activation of AMPK downstream of NMDARs	1	34	0.00225599	0.205761	0.297101	1	3	0.00022	9606	Homo sapiens	TUBB		R-HSA-9619542
R-HSA-5628897	TP53 Regulates Metabolic Genes	2	126	0.00836043	0.210059	0.297101	2	34	0.00249157	9606	Homo sapiens	PRDX5;TXNRD1		R-HSA-3341343;R-HSA-73646
R-HSA-5656169	Termination of translesion DNA synthesis	1	35	0.00232234	0.21113	0.297101	8	9	0.00066	9606	Homo sapiens	PCNA		R-HSA-5653766;R-HSA-5653780;R-HSA-5653840;R-HSA-5653838;R-HSA-5653756;R-HSA-5653786;R-HSA-5653770;R-HSA-5653754
R-HSA-9006335	Signaling by Erythropoietin	1	35	0.00232234	0.21113	0.297101	2	24	0.00175876	9606	Homo sapiens	GM2A		R-HSA-9024723;R-HSA-9024726
R-HSA-9706574	RHOBTB GTPase Cycle	1	36	0.00238869	0.216464	0.297101	1	4	0.000293	9606	Homo sapiens	ACTN1		R-HSA-9018787
R-HSA-5626467	RHO GTPases activate IQGAPs	1	36	0.00238869	0.216464	0.297101	1	5	0.000366	9606	Homo sapiens	TUBB		R-HSA-5672329
R-HSA-373760	L1CAM interactions	2	130	0.00862584	0.219955	0.297101	4	54	0.0039572	9606	Homo sapiens	TUBB;SPTBN1		R-HSA-445077;R-HSA-445071;R-HSA-392751;R-HSA-373739
R-HSA-389958	Cooperation of Prefoldin and TriC/CCT in actin and tubulin folding	1	37	0.00245505	0.221762	0.297101	4	6	0.00044	9606	Homo sapiens	TUBB		R-HSA-389970;R-HSA-389954;R-HSA-389980;R-HSA-389961
R-HSA-8963693	Aspartate and asparagine metabolism	1	37	0.00245505	0.221762	0.297101	2	11	0.000806	9606	Homo sapiens	GOT1		R-HSA-70592;R-HSA-70581
R-HSA-5609975	Diseases associated with glycosylation precursor biosynthesis	1	37	0.00245505	0.221762	0.297101	2	15	0.00109922	9606	Homo sapiens	GNE		R-HSA-4088322;R-HSA-4088338
R-HSA-186763	Downstream signal transduction	1	37	0.00245505	0.221762	0.297101	2	16	0.0011725	9606	Homo sapiens	GM2A		R-HSA-382052;R-HSA-382056
R-HSA-9007101	Rab regulation of trafficking	2	131	0.00869219	0.222436	0.297101	3	35	0.00256485	9606	Homo sapiens	RAB27A;RAB6A		R-HSA-8876193;R-HSA-8854303;R-HSA-8877308
R-HSA-446219	Synthesis of substrates in N-glycan biosythesis	2	131	0.00869219	0.222436	0.297101	3	49	0.0035908	9606	Homo sapiens	NANS;GNE		R-HSA-4085021;R-HSA-4085028;R-HSA-4084976
R-HSA-69190	DNA strand elongation	1	38	0.0025214	0.227024	0.297101	9	15	0.00109922	9606	Homo sapiens	PCNA		R-HSA-69152;R-HSA-69074;R-HSA-69140;R-HSA-69063;R-HSA-69127;R-HSA-69142;R-HSA-69144;R-HSA-69068;R-HSA-69116
R-HSA-1500931	Cell-Cell communication	2	133	0.00882489	0.227404	0.297101	2	60	0.00439689	9606	Homo sapiens	ACTN1;SPTBN1		R-HSA-430308;R-HSA-451403
R-HSA-9013424	RHOV GTPase cycle	1	39	0.00258775	0.232251	0.297101	1	2	0.000147	9606	Homo sapiens	SPTBN1		R-HSA-9018794
R-HSA-9668328	Sealing of the nuclear envelope (NE) by ESCRT-III	1	39	0.00258775	0.232251	0.297101	1	7	0.000513	9606	Homo sapiens	TUBB		R-HSA-9668419
R-HSA-5696400	Dual Incision in GG-NER	1	41	0.00272046	0.242601	0.297101	2	3	0.00022	9606	Homo sapiens	PCNA		R-HSA-5690213;R-HSA-5690988
R-HSA-190861	Gap junction assembly	1	41	0.00272046	0.242601	0.297101	3	16	0.0011725	9606	Homo sapiens	TUBB		R-HSA-190520;R-HSA-191737;R-HSA-190877
R-HSA-5365859	RA biosynthesis pathway	1	41	0.00272046	0.242601	0.297101	1	11	0.000806	9606	Homo sapiens	ADH5		R-HSA-5362564
R-HSA-187687	Signalling to ERKs	1	42	0.00278681	0.247724	0.297101	3	32	0.00234501	9606	Homo sapiens	GM2A		R-HSA-170978;R-HSA-170979;R-HSA-170975
R-HSA-15869	Metabolism of nucleotides	3	256	0.0169863	0.250788	0.297101	4	141	0.0103327	9606	Homo sapiens	ADSL;TXNRD1;APRT		R-HSA-74213;R-HSA-73828;R-HSA-73800;R-HSA-73646
R-HSA-9682385	FLT3 signaling in disease	1	43	0.00285316	0.252812	0.297101	11	52	0.00381064	9606	Homo sapiens	SPTBN1		R-HSA-9703430;R-HSA-9703440;R-HSA-9703441;R-HSA-9703442;R-HSA-9703437;R-HSA-9703438;R-HSA-9703439;R-HSA-9703432;R-HSA-9703433;R-HSA-9703434;R-HSA-9703435
R-HSA-9013420	RHOU GTPase cycle	1	44	0.00291951	0.257866	0.297101	1	4	0.000293	9606	Homo sapiens	SPTBN1		R-HSA-9018766
R-HSA-6802948	Signaling by high-kinase activity BRAF mutants	1	44	0.00291951	0.257866	0.297101	1	6	0.00044	9606	Homo sapiens	PEBP1		R-HSA-6802912
R-HSA-8875878	MET promotes cell motility	1	45	0.00298587	0.262887	0.297101	5	12	0.000879	9606	Homo sapiens	GM2A		R-HSA-8875591;R-HSA-8875558;R-HSA-8875540;R-HSA-8875568;R-HSA-8875576
R-HSA-6785470	tRNA processing in the mitochondrion	1	45	0.00298587	0.262887	0.297101	1	3	0.00022	9606	Homo sapiens	TRNT1		R-HSA-6786881
R-HSA-74217	Purine salvage	1	45	0.00298587	0.262887	0.297101	1	12	0.000879	9606	Homo sapiens	APRT		R-HSA-74213
R-HSA-8856688	Golgi-to-ER retrograde transport	2	148	0.00982018	0.264851	0.297101	5	18	0.00131907	9606	Homo sapiens	TUBB;RAB6A		R-HSA-8849350;R-HSA-8849348;R-HSA-6811426;R-HSA-6811423;R-HSA-8849353
R-HSA-156580	Phase II - Conjugation of compounds	3	265	0.0175834	0.267142	0.297101	3	72	0.00527627	9606	Homo sapiens	GSS;ESD;AKR1A1		R-HSA-174394;R-HSA-5693724;R-HSA-5692232
R-HSA-9035034	RHOF GTPase cycle	1	46	0.00305222	0.267874	0.297101	1	3	0.00022	9606	Homo sapiens	ACTN1		R-HSA-9693125
R-HSA-71336	Pentose phosphate pathway	1	46	0.00305222	0.267874	0.297101	4	20	0.00146563	9606	Homo sapiens	tkt		R-HSA-163751;R-HSA-71335;R-HSA-71324;R-HSA-163741
R-HSA-1632852	Macroautophagy	2	150	0.00995289	0.269856	0.297101	16	87	0.0063755	9606	Homo sapiens	TUBB;ATG13		R-HSA-1632857;R-HSA-5683925;R-HSA-9646679;R-HSA-9646390;R-HSA-5672817;R-HSA-5675868;R-HSA-9646685;R-HSA-5679239;R-HSA-5679205;R-HSA-5675790;R-HSA-5665868;R-HSA-9646383;R-HSA-5672010;R-HSA-5672011;R-HSA-5672008;R-HSA-5673768
R-HSA-69206	G1/S Transition	2	150	0.00995289	0.269856	0.297101	2	61	0.00447017	9606	Homo sapiens	PCNA		R-HSA-8961665;R-HSA-8961651
R-HSA-9646399	Aggrephagy	1	47	0.00311857	0.272827	0.297101	4	15	0.00109922	9606	Homo sapiens	TUBB		R-HSA-9646679;R-HSA-9646390;R-HSA-9646383;R-HSA-9646685
R-HSA-379726	Mitochondrial tRNA aminoacylation	1	47	0.00311857	0.272827	0.297101	1	21	0.00153891	9606	Homo sapiens	PPA1		R-HSA-449937
R-HSA-110313	Translesion synthesis by Y family DNA polymerases bypasses lesions on DNA template	1	48	0.00318492	0.277748	0.297101	24	28	0.00205188	9606	Homo sapiens	PCNA		R-HSA-5652151;R-HSA-5653780;R-HSA-5655892;R-HSA-5656148;R-HSA-110307;R-HSA-110308;R-HSA-5653840;R-HSA-110311;R-HSA-5656158;R-HSA-5653756;R-HSA-5655965;R-HSA-5653786;R-HSA-5653754;R-HSA-110317;R-HSA-5655835;R-HSA-110316;R-HSA-110319;R-HSA-5653766;R-HSA-5653838;R-HSA-5654989;R-HSA-5653770;R-HSA-5654986;R-HSA-5654985;R-HSA-5656105
R-HSA-73933	Resolution of Abasic Sites (AP sites)	1	48	0.00318492	0.277748	0.297101	6	43	0.00315111	9606	Homo sapiens	PCNA		R-HSA-110368;R-HSA-110371;R-HSA-5651809;R-HSA-110363;R-HSA-5651805;R-HSA-110364
R-HSA-73817	Purine ribonucleoside monophosphate biosynthesis	1	48	0.00318492	0.277748	0.297101	2	17	0.00124579	9606	Homo sapiens	ADSL		R-HSA-73828;R-HSA-73800
R-HSA-8980692	RHOA GTPase cycle	2	154	0.0102183	0.279862	0.297101	1	6	0.00044	9606	Homo sapiens	CIT		R-HSA-9013009
R-HSA-174417	Telomere C-strand (Lagging Strand) Synthesis	1	49	0.00325128	0.282635	0.297101	11	18	0.00131907	9606	Homo sapiens	PCNA		R-HSA-174451;R-HSA-174448;R-HSA-174438;R-HSA-174439;R-HSA-174456;R-HSA-174441;R-HSA-176702;R-HSA-174446;R-HSA-174447;R-HSA-174444;R-HSA-174445
R-HSA-9609736	Assembly and cell surface presentation of NMDA receptors	1	49	0.00325128	0.282635	0.297101	2	23	0.00168548	9606	Homo sapiens	TUBB		R-HSA-9610627;R-HSA-9610408
R-HSA-5674135	MAP2K and MAPK activation	1	49	0.00325128	0.282635	0.297101	1	12	0.000879	9606	Homo sapiens	PEBP1		R-HSA-5672972
R-HSA-5675221	Negative regulation of MAPK pathway	1	49	0.00325128	0.282635	0.297101	1	17	0.00124579	9606	Homo sapiens	PEBP1		R-HSA-5675417
R-HSA-4615885	SUMOylation of DNA replication proteins	1	50	0.00331763	0.28749	0.297101	1	8	0.000586	9606	Homo sapiens	PCNA		R-HSA-4615910
R-HSA-71403	Citric acid cycle (TCA cycle)	1	50	0.00331763	0.28749	0.297101	1	17	0.00124579	9606	Homo sapiens	IDH1		R-HSA-70967
R-HSA-512988	Interleukin-3, Interleukin-5 and GM-CSF signaling	1	50	0.00331763	0.28749	0.297101	2	38	0.0027847	9606	Homo sapiens	GM2A		R-HSA-912734;R-HSA-912790
R-HSA-428157	Sphingolipid metabolism	2	158	0.0104837	0.289861	0.297101	3	64	0.00469002	9606	Homo sapiens	UGCG;GM2A		R-HSA-1638104;R-HSA-1605595;R-HSA-1605717
R-HSA-8854214	TBC/RABGAPs	1	51	0.00338398	0.292312	0.297101	1	14	0.00102594	9606	Homo sapiens	RAB6A		R-HSA-8854303
R-HSA-9637690	Response of Mtb to phagocytosis	1	51	0.00338398	0.292312	0.297101	1	30	0.00219845	9606	Homo sapiens	PGK1		R-HSA-9636658
R-HSA-446193	Biosynthesis of the N-glycan precursor (dolichol lipid-linked oligosaccharide, LLO) and transfer to a nascent protein	2	159	0.0105501	0.292358	0.297101	3	63	0.00461674	9606	Homo sapiens	NANS;GNE		R-HSA-4085021;R-HSA-4085028;R-HSA-4084976
R-HSA-190828	Gap junction trafficking	1	52	0.00345034	0.297101	0.297101	3	20	0.00146563	9606	Homo sapiens	TUBB		R-HSA-190520;R-HSA-191737;R-HSA-190877
R-HSA-2142691	Synthesis of Leukotrienes (LT) and Eoxins (EX)	1	52	0.00345034	0.297101	0.297101	1	19	0.00139235	9606	Homo sapiens	LTA4H		R-HSA-266072
R-HSA-199977	ER to Golgi Anterograde Transport	2	164	0.0108818	0.304828	0.304828	6	39	0.00285798	9606	Homo sapiens	TUBB;SPTBN1		R-HSA-6807877;R-HSA-6809011;R-HSA-6807875;R-HSA-6809010;R-HSA-6809006;R-HSA-6809003
R-HSA-72695	Formation of the ternary complex, and subsequently, the 43S complex	1	54	0.00358304	0.306585	0.306585	1	3	0.00022	9606	Homo sapiens	RPS15		R-HSA-72691
R-HSA-6802946	Signaling by moderate kinase activity BRAF mutants	1	54	0.00358304	0.306585	0.306585	1	7	0.000513	9606	Homo sapiens	PEBP1		R-HSA-6802914
R-HSA-6802955	Paradoxical activation of RAF signaling by kinase inactive BRAF	1	54	0.00358304	0.306585	0.306585	1	7	0.000513	9606	Homo sapiens	PEBP1		R-HSA-6802942
R-HSA-9649948	Signaling downstream of RAS mutants	1	54	0.00358304	0.306585	0.306585	1	7	0.000513	9606	Homo sapiens	PEBP1		R-HSA-6802925
R-HSA-6802949	Signaling by RAS mutants	1	54	0.00358304	0.306585	0.306585	1	9	0.00066	9606	Homo sapiens	PEBP1		R-HSA-6802925
R-HSA-9612973	Autophagy	2	166	0.0110145	0.309806	0.309806	16	108	0.00791441	9606	Homo sapiens	TUBB;ATG13		R-HSA-1632857;R-HSA-5683925;R-HSA-9646679;R-HSA-9646390;R-HSA-5672817;R-HSA-5675868;R-HSA-9646685;R-HSA-5679239;R-HSA-5679205;R-HSA-5675790;R-HSA-5665868;R-HSA-9646383;R-HSA-5672010;R-HSA-5672011;R-HSA-5672008;R-HSA-5673768
R-HSA-8955332	Carboxyterminal post-translational modifications of tubulin	1	55	0.00364939	0.311279	0.311279	6	6	0.00044	9606	Homo sapiens	TUBB		R-HSA-8955706;R-HSA-8955869;R-HSA-8955712;R-HSA-8865774;R-HSA-8867370;R-HSA-8866105
R-HSA-6811440	Retrograde transport at the Trans-Golgi-Network	1	55	0.00364939	0.311279	0.311279	4	20	0.00146563	9606	Homo sapiens	RAB6A		R-HSA-6811431;R-HSA-6811429;R-HSA-6811428;R-HSA-6814682
R-HSA-437239	Recycling pathway of L1	1	55	0.00364939	0.311279	0.311279	2	14	0.00102594	9606	Homo sapiens	TUBB		R-HSA-445077;R-HSA-445071
R-HSA-5620924	Intraflagellar transport	1	56	0.00371574	0.315942	0.315942	6	12	0.000879	9606	Homo sapiens	TUBB		R-HSA-5624949;R-HSA-5625424;R-HSA-5625426;R-HSA-5625421;R-HSA-5624952;R-HSA-5625416
R-HSA-157858	Gap junction trafficking and regulation	1	56	0.00371574	0.315942	0.315942	3	24	0.00175876	9606	Homo sapiens	TUBB		R-HSA-190520;R-HSA-191737;R-HSA-190877
R-HSA-2262752	Cellular responses to stress	8	953	0.063234	0.317211	0.317211	20	381	0.0279203	9606	Homo sapiens	RPS15;PRDX5;TUBB;TXNRD1;ATOX1;SOD1		R-HSA-3777112;R-HSA-3322995;R-HSA-9633008;R-HSA-3697882;R-HSA-8951723;R-HSA-3780958;R-HSA-3780979;R-HSA-3341343;R-HSA-73646;R-HSA-3299682;R-HSA-5618080;R-HSA-3697838;R-HSA-3299691;R-HSA-3299753;R-HSA-3697860;R-HSA-9633742;R-HSA-4837364;R-HSA-9634669;R-HSA-3697894;R-HSA-9633005
R-HSA-446203	Asparagine N-linked glycosylation	4	421	0.0279344	0.318556	0.318556	9	144	0.0105525	9606	Homo sapiens	TUBB;NANS;SPTBN1;GNE		R-HSA-6807877;R-HSA-4085021;R-HSA-6809011;R-HSA-6807875;R-HSA-6809010;R-HSA-6809006;R-HSA-4085028;R-HSA-6809003;R-HSA-4084976
R-HSA-76002	Platelet activation, signaling and aggregation	3	293	0.0194413	0.318672	0.318672	2	116	0.00850066	9606	Homo sapiens	ACTN1;TMSB4;SOD1		R-HSA-482772;R-HSA-481007
R-HSA-73893	DNA Damage Bypass	1	57	0.0037821	0.320573	0.320573	29	34	0.00249157	9606	Homo sapiens	PCNA		R-HSA-5653780;R-HSA-5655892;R-HSA-5656148;R-HSA-5653840;R-HSA-5656158;R-HSA-5655965;R-HSA-5653786;R-HSA-5655835;R-HSA-5651992;R-HSA-5653766;R-HSA-5653838;R-HSA-5654989;R-HSA-5653770;R-HSA-5654986;R-HSA-5654985;R-HSA-5652151;R-HSA-110307;R-HSA-110308;R-HSA-110311;R-HSA-5653756;R-HSA-5653754;R-HSA-110317;R-HSA-110316;R-HSA-110319;R-HSA-5655481;R-HSA-5652005;R-HSA-5655466;R-HSA-5652009;R-HSA-5656105
R-HSA-9013405	RHOD GTPase cycle	1	57	0.0037821	0.320573	0.320573	1	9	0.00066	9606	Homo sapiens	ACTN1		R-HSA-9693198
R-HSA-453279	Mitotic G1 phase and G1/S transition	2	174	0.0115454	0.329643	0.329643	3	101	0.00740144	9606	Homo sapiens	PCNA		R-HSA-8961665;R-HSA-8964465;R-HSA-8961651
R-HSA-6799198	Complex I biogenesis	1	59	0.0039148	0.329743	0.329743	5	13	0.000953	9606	Homo sapiens	ND1		R-HSA-6799191;R-HSA-6799202;R-HSA-6799197;R-HSA-6799196;R-HSA-6799179
R-HSA-211945	Phase I - Functionalization of compounds	3	299	0.0198394	0.329772	0.329772	2	98	0.00718159	9606	Homo sapiens	ADH5		R-HSA-71707;R-HSA-5692237
R-HSA-5339562	Uptake and actions of bacterial toxins	1	60	0.00398116	0.334282	0.334282	1	66	0.00483658	9606	Homo sapiens	TXNRD1		R-HSA-5336420
R-HSA-8953897	Cellular responses to stimuli	8	971	0.0644284	0.335565	0.335565	20	412	0.030192	9606	Homo sapiens	RPS15;PRDX5;TUBB;TXNRD1;ATOX1;SOD1		R-HSA-3777112;R-HSA-3322995;R-HSA-9633008;R-HSA-3697882;R-HSA-8951723;R-HSA-3780958;R-HSA-3780979;R-HSA-3341343;R-HSA-73646;R-HSA-3299682;R-HSA-5618080;R-HSA-3697838;R-HSA-3299691;R-HSA-3299753;R-HSA-3697860;R-HSA-9633742;R-HSA-4837364;R-HSA-9634669;R-HSA-3697894;R-HSA-9633005
R-HSA-8866654	E3 ubiquitin ligases ubiquitinate target proteins	1	61	0.00404751	0.33879	0.33879	4	16	0.0011725	9606	Homo sapiens	PCNA		R-HSA-8943003;R-HSA-8943007;R-HSA-8943040;R-HSA-8943041
R-HSA-8956320	Nucleotide biosynthesis	1	61	0.00404751	0.33879	0.33879	2	23	0.00168548	9606	Homo sapiens	ADSL		R-HSA-73828;R-HSA-73800
R-HSA-72649	Translation initiation complex formation	1	62	0.00411386	0.343268	0.343268	2	2	0.000147	9606	Homo sapiens	RPS15		R-HSA-156808;R-HSA-157849
R-HSA-2408522	Selenoamino acid metabolism	2	180	0.0119435	0.344423	0.344423	5	33	0.00241829	9606	Homo sapiens	RPS15;TXNRD1		R-HSA-5263616;R-HSA-2408529;R-HSA-2408558;R-HSA-5263614;R-HSA-5333615
R-HSA-72702	Ribosomal scanning and start codon recognition	1	64	0.00424657	0.352134	0.352134	2	2	0.000147	9606	Homo sapiens	RPS15		R-HSA-72697;R-HSA-72621
R-HSA-9662361	Sensory processing of sound by outer hair cells of the cochlea	1	64	0.00424657	0.352134	0.352134	1	8	0.000586	9606	Homo sapiens	SPTBN1		R-HSA-9663363
R-HSA-72306	tRNA processing	2	184	0.0122089	0.35422	0.35422	4	54	0.0039572	9606	Homo sapiens	XPOT;TRNT1		R-HSA-6785478;R-HSA-5696807;R-HSA-6786881;R-HSA-6783483
R-HSA-429914	Deadenylation-dependent mRNA decay	1	65	0.00431292	0.356523	0.356523	1	10	0.000733	9606	Homo sapiens	SKIV2L		R-HSA-430028
R-HSA-6791312	TP53 Regulates Transcription of Cell Cycle Genes	1	65	0.00431292	0.356523	0.356523	1	42	0.00307783	9606	Homo sapiens	PCNA		R-HSA-6791109
R-HSA-6782210	Gap-filling DNA repair synthesis and ligation in TC-NER	1	66	0.00437927	0.360882	0.360882	2	2	0.000147	9606	Homo sapiens	PCNA		R-HSA-6782227;R-HSA-6782208
R-HSA-194441	Metabolism of non-coding RNA	1	66	0.00437927	0.360882	0.360882	5	6	0.00044	9606	Homo sapiens	GLOD4		R-HSA-191763;R-HSA-191830;R-HSA-191786;R-HSA-191784;R-HSA-191790
R-HSA-191859	snRNP Assembly	1	66	0.00437927	0.360882	0.360882	5	6	0.00044	9606	Homo sapiens	GLOD4		R-HSA-191763;R-HSA-191830;R-HSA-191786;R-HSA-191784;R-HSA-191790
R-HSA-72662	Activation of the mRNA upon binding of the cap-binding complex and eIFs, and subsequent binding to 43S	1	66	0.00437927	0.360882	0.360882	2	6	0.00044	9606	Homo sapiens	RPS15		R-HSA-156808;R-HSA-157849
R-HSA-180786	Extension of Telomeres	1	67	0.00444562	0.365212	0.365212	11	28	0.00205188	9606	Homo sapiens	PCNA		R-HSA-174451;R-HSA-174448;R-HSA-174438;R-HSA-174439;R-HSA-174456;R-HSA-174441;R-HSA-176702;R-HSA-174446;R-HSA-174447;R-HSA-174444;R-HSA-174445
R-HSA-9033241	Peroxisomal protein import	1	67	0.00444562	0.365212	0.365212	3	26	0.00190532	9606	Homo sapiens	IDH1		R-HSA-9033233;R-HSA-9033235;R-HSA-9033236
R-HSA-6791226	Major pathway of rRNA processing in the nucleolus and cytosol	2	189	0.0125406	0.366396	0.366396	1	7	0.000513	9606	Homo sapiens	RPS15;TSR1		R-HSA-6791223
R-HSA-6782135	Dual incision in TC-NER	1	68	0.00451198	0.369513	0.369513	2	7	0.000513	9606	Homo sapiens	PCNA		R-HSA-6782211;R-HSA-6782224
R-HSA-983189	Kinesins	1	68	0.00451198	0.369513	0.369513	2	14	0.00102594	9606	Homo sapiens	TUBB		R-HSA-983259;R-HSA-983266
R-HSA-8978934	Metabolism of cofactors	1	68	0.00451198	0.369513	0.369513	2	28	0.00205188	9606	Homo sapiens	IDH1		R-HSA-389540;R-HSA-389550
R-HSA-9013149	RAC1 GTPase cycle	2	191	0.0126733	0.371242	0.371242	1	6	0.00044	9606	Homo sapiens	CIT		R-HSA-9013145
R-HSA-2990846	SUMOylation	2	192	0.0127397	0.37366	0.37366	7	140	0.0102594	9606	Homo sapiens	PCNA;UBA2		R-HSA-4615910;R-HSA-2993790;R-HSA-2993769;R-HSA-2993784;R-HSA-2993781;R-HSA-2993780;R-HSA-2990833
R-HSA-8956321	Nucleotide salvage	1	69	0.00457833	0.373785	0.373785	1	22	0.00161219	9606	Homo sapiens	APRT		R-HSA-74213
R-HSA-375165	NCAM signaling for neurite out-growth	1	70	0.00464468	0.378029	0.378029	7	23	0.00168548	9606	Homo sapiens	SPTBN1		R-HSA-392053;R-HSA-392054;R-HSA-392051;R-HSA-391868;R-HSA-391871;R-HSA-391865;R-HSA-391866
R-HSA-186797	Signaling by PDGF	1	70	0.00464468	0.378029	0.378029	2	31	0.00227173	9606	Homo sapiens	GM2A		R-HSA-382052;R-HSA-382056
R-HSA-9012999	RHO GTPase cycle	4	460	0.0305222	0.378504	0.378504	9	91	0.00666862	9606	Homo sapiens	ACTN1;SPTBN1;CIT		R-HSA-9013145;R-HSA-9018794;R-HSA-9693125;R-HSA-9018766;R-HSA-9013009;R-HSA-9013024;R-HSA-9018787;R-HSA-9693198;R-HSA-9013110
R-HSA-195258	RHO GTPase Effectors	3	326	0.0216309	0.379588	0.379588	8	113	0.00828082	9606	Homo sapiens	TUBB;CIT		R-HSA-5671972;R-HSA-5671970;R-HSA-5625901;R-HSA-5671919;R-HSA-8981443;R-HSA-5666169;R-HSA-5672329;R-HSA-5671993
R-HSA-3371497	HSP90 chaperone cycle for steroid hormone receptors (SHR) in the presence of ligand	1	72	0.00477739	0.38643	0.38643	1	16	0.0011725	9606	Homo sapiens	TUBB		R-HSA-5618080
R-HSA-5685942	HDR through Homologous Recombination (HRR)	1	72	0.00477739	0.38643	0.38643	1	19	0.00139235	9606	Homo sapiens	PCNA		R-HSA-5693593
R-HSA-6802952	Signaling by BRAF and RAF1 fusions	1	73	0.00484374	0.390589	0.390589	1	5	0.000366	9606	Homo sapiens	PEBP1		R-HSA-6802934
R-HSA-5362517	Signaling by Retinoic Acid	1	73	0.00484374	0.390589	0.390589	1	21	0.00153891	9606	Homo sapiens	ADH5		R-HSA-5362564
R-HSA-9662360	Sensory processing of sound by inner hair cells of the cochlea	1	76	0.0050428	0.402898	0.402898	1	7	0.000513	9606	Homo sapiens	SPTBN1		R-HSA-9659380
R-HSA-8868773	rRNA processing in the nucleus and cytosol	2	208	0.0138013	0.41181	0.41181	1	15	0.00109922	9606	Homo sapiens	RPS15;TSR1		R-HSA-6791223
R-HSA-168249	Innate Immune System	10	1334	0.0885144	0.416426	0.416426	7	710	0.0520299	9606	Homo sapiens	GM2A;TUBB;IDH1;COTL1;RAB27A;ALDOC;LTA4H;RAB6A;ATOX1;APRT		R-HSA-6798743;R-HSA-6800434;R-HSA-6798751;R-HSA-6798749;R-HSA-6798748;R-HSA-6803545;R-HSA-6798745
R-HSA-5617833	Cilium Assembly	2	210	0.013934	0.416502	0.416502	16	50	0.00366408	9606	Homo sapiens	TUBB		R-HSA-5624949;R-HSA-5626228;R-HSA-5625424;R-HSA-5626227;R-HSA-5625426;R-HSA-5626681;R-HSA-5617816;R-HSA-5624952;R-HSA-5618328;R-HSA-5618331;R-HSA-5638009;R-HSA-5625421;R-HSA-5626220;R-HSA-5626223;R-HSA-5625416;R-HSA-5626699
R-HSA-68877	Mitotic Prometaphase	2	211	0.0140004	0.418841	0.418841	9	20	0.00146563	9606	Homo sapiens	TUBB		R-HSA-9648114;R-HSA-9648017;R-HSA-2484822;R-HSA-375302;R-HSA-380316;R-HSA-380508;R-HSA-1638803;R-HSA-2468287;R-HSA-1638821
R-HSA-499943	Interconversion of nucleotide di- and triphosphates	1	80	0.00530821	0.418927	0.418927	1	33	0.00241829	9606	Homo sapiens	TXNRD1		R-HSA-73646
R-HSA-69275	G2/M Transition	2	212	0.0140668	0.421175	0.421175	15	78	0.00571596	9606	Homo sapiens	TUBB		R-HSA-380455;R-HSA-380294;R-HSA-380303;R-HSA-8853419;R-HSA-8852298;R-HSA-3000319;R-HSA-380311;R-HSA-380272;R-HSA-8852306;R-HSA-2574845;R-HSA-8853405;R-HSA-3000310;R-HSA-380283;R-HSA-2574840;R-HSA-8852280
R-HSA-1445148	Translocation of SLC2A4 (GLUT4) to the plasma membrane	1	81	0.00537456	0.422868	0.422868	1	15	0.00109922	9606	Homo sapiens	TUBB		R-HSA-2316347
R-HSA-453274	Mitotic G2-G2/M phases	2	214	0.0141995	0.42583	0.42583	15	80	0.00586252	9606	Homo sapiens	TUBB		R-HSA-380455;R-HSA-380294;R-HSA-380303;R-HSA-8853419;R-HSA-8852298;R-HSA-3000319;R-HSA-380311;R-HSA-380272;R-HSA-8852306;R-HSA-2574845;R-HSA-8853405;R-HSA-3000310;R-HSA-380283;R-HSA-2574840;R-HSA-8852280
R-HSA-8852276	The role of GTSE1 in G2/M progression after G2 checkpoint	1	83	0.00550727	0.430669	0.430669	3	10	0.000733	9606	Homo sapiens	TUBB		R-HSA-8852306;R-HSA-8852298;R-HSA-8852280
R-HSA-8852135	Protein ubiquitination	1	84	0.00557362	0.434531	0.434531	4	32	0.00234501	9606	Homo sapiens	PCNA		R-HSA-8943003;R-HSA-8943007;R-HSA-8943040;R-HSA-8943041
R-HSA-6811442	Intra-Golgi and retrograde Golgi-to-ER traffic	2	219	0.0145312	0.437381	0.437381	9	48	0.00351751	9606	Homo sapiens	TUBB;RAB6A		R-HSA-6811431;R-HSA-8849350;R-HSA-6811429;R-HSA-6811428;R-HSA-8849348;R-HSA-6811426;R-HSA-6811423;R-HSA-6814682;R-HSA-8849353
R-HSA-948021	Transport to the Golgi and subsequent modification	2	219	0.0145312	0.437381	0.437381	6	60	0.00439689	9606	Homo sapiens	TUBB;SPTBN1		R-HSA-6807877;R-HSA-6809011;R-HSA-6807875;R-HSA-6809010;R-HSA-6809006;R-HSA-6809003
R-HSA-6781827	Transcription-Coupled Nucleotide Excision Repair (TC-NER)	1	85	0.00563997	0.438366	0.438366	4	17	0.00124579	9606	Homo sapiens	PCNA		R-HSA-6782211;R-HSA-6782227;R-HSA-6782224;R-HSA-6782208
R-HSA-8953854	Metabolism of RNA	6	785	0.0520868	0.440196	0.440196	16	187	0.0137036	9606	Homo sapiens	RPS15;XPOT;GLOD4;TSR1;SKIV2L;TRNT1		R-HSA-6785478;R-HSA-927789;R-HSA-6786881;R-HSA-191786;R-HSA-430028;R-HSA-191784;R-HSA-927813;R-HSA-191790;R-HSA-6791223;R-HSA-191763;R-HSA-5696807;R-HSA-927836;R-HSA-191830;R-HSA-927832;R-HSA-6783483;R-HSA-927889
R-HSA-9659379	Sensory processing of sound	1	87	0.00577268	0.44596	0.44596	2	13	0.000953	9606	Homo sapiens	SPTBN1		R-HSA-9663363;R-HSA-9659380
R-HSA-5579029	Metabolic disorders of biological oxidation enzymes	1	87	0.00577268	0.44596	0.44596	1	38	0.0027847	9606	Homo sapiens	GSS		R-HSA-5602901
R-HSA-6806834	Signaling by MET	1	88	0.00583903	0.449719	0.449719	7	51	0.00373736	9606	Homo sapiens	GM2A		R-HSA-8875591;R-HSA-8875558;R-HSA-8875540;R-HSA-8875568;R-HSA-8875661;R-HSA-8875659;R-HSA-8875576
R-HSA-2995410	Nuclear Envelope (NE) Reassembly	1	88	0.00583903	0.449719	0.449719	1	24	0.00175876	9606	Homo sapiens	TUBB		R-HSA-9668419
R-HSA-9018677	Biosynthesis of DHA-derived SPMs	1	89	0.00590538	0.453453	0.453453	6	58	0.00425033	9606	Homo sapiens	LTA4H		R-HSA-9024890;R-HSA-9020253;R-HSA-9020252;R-HSA-9020270;R-HSA-9020257;R-HSA-9020258
R-HSA-9663891	Selective autophagy	1	89	0.00590538	0.453453	0.453453	4	48	0.00351751	9606	Homo sapiens	TUBB		R-HSA-9646679;R-HSA-9646390;R-HSA-9646383;R-HSA-9646685
R-HSA-9679191	Potential therapeutics for SARS	1	91	0.00603809	0.460845	0.460845	1	34	0.00249157	9606	Homo sapiens	TUBB		R-HSA-9685830
R-HSA-5696399	Global Genome Nucleotide Excision Repair (GG-NER)	1	92	0.00610444	0.464504	0.464504	4	20	0.00146563	9606	Homo sapiens	PCNA		R-HSA-5690213;R-HSA-5690997;R-HSA-5690988;R-HSA-5691001
R-HSA-6802957	Oncogenic MAPK signaling	1	93	0.00617079	0.468138	0.468138	5	46	0.00337095	9606	Homo sapiens	PEBP1		R-HSA-6802934;R-HSA-6802914;R-HSA-6802912;R-HSA-6802942;R-HSA-6802925
R-HSA-6807505	RNA polymerase II transcribes snRNA genes	1	94	0.00623714	0.471748	0.471748	5	11	0.000806	9606	Homo sapiens	INTS2		R-HSA-6814885;R-HSA-6814549;R-HSA-6814559;R-HSA-6814555;R-HSA-6814554
R-HSA-446728	Cell junction organization	1	94	0.00623714	0.471748	0.471748	1	37	0.00271142	9606	Homo sapiens	ACTN1		R-HSA-430308
R-HSA-438064	Post NMDA receptor activation events	1	96	0.00636985	0.478895	0.478895	1	39	0.00285798	9606	Homo sapiens	TUBB		R-HSA-9619542
R-HSA-156902	Peptide chain elongation	1	97	0.0064362	0.482432	0.482432	4	5	0.000366	9606	Homo sapiens	RPS15		R-HSA-156915;R-HSA-156912;R-HSA-156923;R-HSA-156907
R-HSA-73884	Base Excision Repair	1	100	0.00663526	0.492902	0.492902	6	107	0.00784113	9606	Homo sapiens	PCNA		R-HSA-110368;R-HSA-110371;R-HSA-5651809;R-HSA-110363;R-HSA-5651805;R-HSA-110364
R-HSA-975956	Nonsense Mediated Decay (NMD) independent of the Exon Junction Complex (EJC)	1	101	0.00670161	0.496346	0.496346	1	1	7.33e-05	9606	Homo sapiens	RPS15		R-HSA-927789
R-HSA-72312	rRNA processing	2	246	0.0163227	0.497505	0.497505	1	21	0.00153891	9606	Homo sapiens	RPS15;TSR1		R-HSA-6791223
R-HSA-156842	Eukaryotic Translation Elongation	1	102	0.00676796	0.499766	0.499766	4	9	0.00066	9606	Homo sapiens	RPS15		R-HSA-156915;R-HSA-156912;R-HSA-156923;R-HSA-156907
R-HSA-72689	Formation of a pool of free 40S subunits	1	106	0.00703337	0.513218	0.513218	2	2	0.000147	9606	Homo sapiens	RPS15		R-HSA-72673;R-HSA-72676
R-HSA-72764	Eukaryotic Translation Termination	1	106	0.00703337	0.513218	0.513218	3	5	0.000366	9606	Homo sapiens	RPS15		R-HSA-141671;R-HSA-141691;R-HSA-141673
R-HSA-6811434	COPI-dependent Golgi-to-ER retrograde traffic	1	107	0.00709973	0.516525	0.516525	2	11	0.000806	9606	Homo sapiens	TUBB		R-HSA-6811426;R-HSA-6811423
R-HSA-381340	Transcriptional regulation of white adipocyte differentiation	1	109	0.00723243	0.523072	0.523072	10	18	0.00131907	9606	Homo sapiens	MED16		R-HSA-1183058;R-HSA-560472;R-HSA-560473;R-HSA-560491;R-HSA-560493;R-HSA-560510;R-HSA-381309;R-HSA-1183003;R-HSA-560498;R-HSA-560517
R-HSA-157579	Telomere Maintenance	1	109	0.00723243	0.523072	0.523072	11	34	0.00249157	9606	Homo sapiens	PCNA		R-HSA-174451;R-HSA-174448;R-HSA-174438;R-HSA-174439;R-HSA-174456;R-HSA-174441;R-HSA-176702;R-HSA-174446;R-HSA-174447;R-HSA-174444;R-HSA-174445
R-HSA-194315	Signaling by Rho GTPases	5	709	0.047044	0.526974	0.526974	17	203	0.0148762	9606	Homo sapiens	TUBB;ACTN1;SPTBN1;CIT		R-HSA-9018794;R-HSA-9018766;R-HSA-9013024;R-HSA-9018787;R-HSA-8981443;R-HSA-5666169;R-HSA-5671993;R-HSA-9013145;R-HSA-5671972;R-HSA-5671970;R-HSA-9693125;R-HSA-5625901;R-HSA-9013009;R-HSA-5671919;R-HSA-9693198;R-HSA-5672329;R-HSA-9013110
R-HSA-5668914	Diseases of metabolism	3	410	0.0272046	0.5271	0.5271	4	190	0.0139235	9606	Homo sapiens	IDH1;GSS;GNE		R-HSA-5602901;R-HSA-880053;R-HSA-4088322;R-HSA-4088338
R-HSA-2408557	Selenocysteine synthesis	1	112	0.00743149	0.532728	0.532728	2	7	0.000513	9606	Homo sapiens	RPS15		R-HSA-2408529;R-HSA-5333615
R-HSA-392499	Metabolism of proteins	15	2207	0.14644	0.535582	0.535582	67	797	0.0584054	9606	Homo sapiens	PCNA;TUBB;RAB27A;RPS15;ATXN3L;PPA1;UBA2;SKIV2L;RAB6A;NANS;GAPDH;SPTBN1;AARS;GNE		R-HSA-1799326;R-HSA-156808;R-HSA-5688797;R-HSA-8943003;R-HSA-156823;R-HSA-449937;R-HSA-8943007;R-HSA-4085028;R-HSA-157849;R-HSA-4615910;R-HSA-6807877;R-HSA-4085021;R-HSA-6807875;R-HSA-72619;R-HSA-72621;R-HSA-8867370;R-HSA-8955706;R-HSA-71732;R-HSA-1799330;R-HSA-1799329;R-HSA-1799335;R-HSA-8866105;R-HSA-1799332;R-HSA-389956;R-HSA-8870469;R-HSA-390470;R-HSA-2993769;R-HSA-8870466;R-HSA-389955;R-HSA-…
R-HSA-442755	Activation of NMDA receptors and postsynaptic events	1	113	0.00749784	0.535903	0.535903	3	71	0.00520299	9606	Homo sapiens	TUBB		R-HSA-9610627;R-HSA-9619542;R-HSA-9610408
R-HSA-192823	Viral mRNA Translation	1	114	0.0075642	0.539057	0.539057	2	2	0.000147	9606	Homo sapiens	RPS15		R-HSA-192704;R-HSA-192841
R-HSA-1912422	Pre-NOTCH Expression and Processing	1	114	0.0075642	0.539057	0.539057	1	38	0.0027847	9606	Homo sapiens	RAB6A		R-HSA-1912374
R-HSA-9633012	Response of EIF2AK4 (GCN2) to amino acid deficiency	1	115	0.00763055	0.54219	0.54219	4	16	0.0011725	9606	Homo sapiens	RPS15		R-HSA-9633008;R-HSA-9633742;R-HSA-9634669;R-HSA-9633005
R-HSA-9716542	Signaling by Rho GTPases, Miro GTPases and RHOBTB3	5	725	0.0481056	0.547001	0.547001	17	212	0.0155357	9606	Homo sapiens	TUBB;ACTN1;SPTBN1;CIT		R-HSA-9018794;R-HSA-9018766;R-HSA-9013024;R-HSA-9018787;R-HSA-8981443;R-HSA-5666169;R-HSA-5671993;R-HSA-9013145;R-HSA-5671972;R-HSA-5671970;R-HSA-9693125;R-HSA-5625901;R-HSA-9013009;R-HSA-5671919;R-HSA-9693198;R-HSA-5672329;R-HSA-9013110
R-HSA-611105	Respiratory electron transport	1	118	0.00782961	0.551462	0.551462	6	19	0.00139235	9606	Homo sapiens	ND1		R-HSA-6799191;R-HSA-163217;R-HSA-6799202;R-HSA-6799197;R-HSA-6799196;R-HSA-6799179
R-HSA-1799339	SRP-dependent cotranslational protein targeting to membrane	1	119	0.00789596	0.554512	0.554512	5	5	0.000366	9606	Homo sapiens	RPS15		R-HSA-1799326;R-HSA-1799330;R-HSA-1799329;R-HSA-1799335;R-HSA-1799332
R-HSA-5696398	Nucleotide Excision Repair	1	119	0.00789596	0.554512	0.554512	8	37	0.00271142	9606	Homo sapiens	PCNA		R-HSA-5690213;R-HSA-5690997;R-HSA-6782211;R-HSA-6782227;R-HSA-6782224;R-HSA-6782208;R-HSA-5690988;R-HSA-5691001
R-HSA-72706	GTP hydrolysis and joining of the 60S ribosomal subunit	1	120	0.00796231	0.557541	0.557541	3	3	0.00022	9606	Homo sapiens	RPS15		R-HSA-72672;R-HSA-72619;R-HSA-72671
R-HSA-156827	L13a-mediated translational silencing of Ceruloplasmin expression	1	120	0.00796231	0.557541	0.557541	1	3	0.00022	9606	Homo sapiens	RPS15		R-HSA-156823
R-HSA-9648025	EML4 and NUDC in mitotic spindle formation	1	121	0.00802866	0.560549	0.560549	2	5	0.000366	9606	Homo sapiens	TUBB		R-HSA-9648114;R-HSA-9648017
R-HSA-8978868	Fatty acid metabolism	3	431	0.028598	0.561022	0.561022	3	217	0.0159021	9606	Homo sapiens	ACOT7;DBI;LTA4H		R-HSA-8848246;R-HSA-266072;R-HSA-5690043
R-HSA-6803157	Antimicrobial peptides	1	123	0.00816137	0.566505	0.566505	1	58	0.00425033	9606	Homo sapiens	ATOX1		R-HSA-6803545
R-HSA-927802	Nonsense-Mediated Decay (NMD)	1	124	0.00822772	0.569453	0.569453	5	6	0.00044	9606	Homo sapiens	RPS15		R-HSA-927836;R-HSA-927789;R-HSA-927832;R-HSA-927813;R-HSA-927889
R-HSA-975957	Nonsense Mediated Decay (NMD) enhanced by the Exon Junction Complex (EJC)	1	124	0.00822772	0.569453	0.569453	4	5	0.000366	9606	Homo sapiens	RPS15		R-HSA-927836;R-HSA-927832;R-HSA-927813;R-HSA-927889
R-HSA-5610787	Hedgehog 'off' state	1	124	0.00822772	0.569453	0.569453	2	32	0.00234501	9606	Homo sapiens	TUBB		R-HSA-5610733;R-HSA-5610767
R-HSA-5693567	HDR through Homologous Recombination (HRR) or Single Strand Annealing (SSA)	1	124	0.00822772	0.569453	0.569453	1	42	0.00307783	9606	Homo sapiens	PCNA		R-HSA-5693593
R-HSA-69278	Cell Cycle, Mitotic	4	596	0.0395461	0.577134	0.577134	39	352	0.0257951	9606	Homo sapiens	PCNA;TUBB		R-HSA-9648017;R-HSA-380294;R-HSA-375302;R-HSA-2467809;R-HSA-2467811;R-HSA-69063;R-HSA-69127;R-HSA-8961665;R-HSA-380303;R-HSA-1638803;R-HSA-8852298;R-HSA-69068;R-HSA-9668419;R-HSA-3000319;R-HSA-380311;R-HSA-69074;R-HSA-8852306;R-HSA-69140;R-HSA-69142;R-HSA-380316;R-HSA-380508;R-HSA-69144;R-HSA-2574845;R-HSA-8853405;R-HSA-2468287;R-HSA-3000310;R-HSA-2574840;R-HSA-9648114;R-HSA-69152;R-HSA-380455;R-…
R-HSA-2980736	Peptide hormone metabolism	1	127	0.00842678	0.578179	0.578179	1	63	0.00461674	9606	Homo sapiens	RAB27A		R-HSA-9023171
R-HSA-72737	Cap-dependent Translation Initiation	1	130	0.00862584	0.586729	0.586729	10	18	0.00131907	9606	Homo sapiens	RPS15		R-HSA-72673;R-HSA-72672;R-HSA-72691;R-HSA-72676;R-HSA-72697;R-HSA-72619;R-HSA-156808;R-HSA-157849;R-HSA-72621;R-HSA-72671
R-HSA-72613	Eukaryotic Translation Initiation	1	130	0.00862584	0.586729	0.586729	11	21	0.00153891	9606	Homo sapiens	RPS15		R-HSA-72673;R-HSA-72672;R-HSA-72691;R-HSA-72676;R-HSA-156823;R-HSA-72697;R-HSA-72619;R-HSA-156808;R-HSA-157849;R-HSA-72621;R-HSA-72671
R-HSA-5693538	Homology Directed Repair	1	130	0.00862584	0.586729	0.586729	1	50	0.00366408	9606	Homo sapiens	PCNA		R-HSA-5693593
R-HSA-69239	Synthesis of DNA	1	132	0.00875854	0.592334	0.592334	9	27	0.0019786	9606	Homo sapiens	PCNA		R-HSA-69152;R-HSA-69074;R-HSA-69140;R-HSA-69063;R-HSA-69127;R-HSA-69142;R-HSA-69144;R-HSA-69068;R-HSA-69116
R-HSA-2500257	Resolution of Sister Chromatid Cohesion	1	134	0.00889125	0.597863	0.597863	4	8	0.000586	9606	Homo sapiens	TUBB		R-HSA-2484822;R-HSA-1638803;R-HSA-2468287;R-HSA-1638821
R-HSA-9635486	Infection with Mycobacterium tuberculosis	1	135	0.0089576	0.6006	0.6006	1	73	0.00534955	9606	Homo sapiens	PGK1		R-HSA-9636658
R-HSA-73886	Chromosome Maintenance	1	136	0.00902395	0.603318	0.603318	11	38	0.0027847	9606	Homo sapiens	PCNA		R-HSA-174451;R-HSA-174448;R-HSA-174438;R-HSA-174439;R-HSA-174456;R-HSA-174441;R-HSA-176702;R-HSA-174446;R-HSA-174447;R-HSA-174444;R-HSA-174445
R-HSA-187037	Signaling by NTRK1 (TRKA)	1	143	0.00948842	0.621841	0.621841	3	102	0.00747472	9606	Homo sapiens	GM2A		R-HSA-170978;R-HSA-170979;R-HSA-170975
R-HSA-163685	Integration of energy metabolism	1	145	0.00962113	0.626974	0.626974	2	62	0.00454346	9606	Homo sapiens	tkt		R-HSA-163751;R-HSA-163741
R-HSA-2132295	MHC class II antigen presentation	1	149	0.00988654	0.637034	0.637034	1	26	0.00190532	9606	Homo sapiens	TUBB		R-HSA-2213248
R-HSA-5663220	RHO GTPases Activate Formins	1	149	0.00988654	0.637034	0.637034	1	27	0.0019786	9606	Homo sapiens	TUBB		R-HSA-5666169
R-HSA-5673001	RAF/MAP kinase cascade	2	322	0.0213655	0.64349	0.64349	3	75	0.00549612	9606	Homo sapiens	PEBP1;SPTBN1		R-HSA-5672965;R-HSA-5672972;R-HSA-5675417
R-HSA-3700989	Transcriptional Regulation by TP53	3	487	0.0323137	0.644052	0.644052	3	259	0.0189799	9606	Homo sapiens	PRDX5;PCNA;TXNRD1		R-HSA-6791109;R-HSA-3341343;R-HSA-73646
R-HSA-163200	Respiratory electron transport, ATP synthesis by chemiosmotic coupling, and heat production by uncoupling proteins.	1	153	0.0101519	0.646825	0.646825	6	31	0.00227173	9606	Homo sapiens	ND1		R-HSA-6799191;R-HSA-163217;R-HSA-6799202;R-HSA-6799197;R-HSA-6799196;R-HSA-6799179
R-HSA-5684996	MAPK1/MAPK3 signaling	2	329	0.02183	0.655132	0.655132	3	82	0.00600909	9606	Homo sapiens	PEBP1;SPTBN1		R-HSA-5672965;R-HSA-5672972;R-HSA-5675417
R-HSA-1474244	Extracellular matrix organization	2	329	0.02183	0.655132	0.655132	2	319	0.0233768	9606	Homo sapiens	ACTN1;tkt		R-HSA-2731149;R-HSA-2465890
R-HSA-9018678	Biosynthesis of specialized proresolving mediators (SPMs)	1	159	0.0105501	0.661023	0.661023	8	124	0.00908691	9606	Homo sapiens	LTA4H		R-HSA-9024890;R-HSA-9018877;R-HSA-9020253;R-HSA-9020252;R-HSA-9020270;R-HSA-9018862;R-HSA-9020257;R-HSA-9020258
R-HSA-199991	Membrane Trafficking	4	667	0.0442572	0.66586	0.66586	22	219	0.0160487	9606	Homo sapiens	TUBB;RAB27A;RAB6A;SPTBN1		R-HSA-6811431;R-HSA-8849350;R-HSA-6807877;R-HSA-6811429;R-HSA-6811428;R-HSA-8849348;R-HSA-6807875;R-HSA-6811426;R-HSA-8876193;R-HSA-6809006;R-HSA-6809003;R-HSA-8849353;R-HSA-6809011;R-HSA-6809010;R-HSA-2316347;R-HSA-6811423;R-HSA-8854303;R-HSA-190520;R-HSA-191737;R-HSA-8877308;R-HSA-6814682;R-HSA-190877
R-HSA-71291	Metabolism of amino acids and derivatives	4	668	0.0443235	0.667017	0.667017	9	285	0.0208852	9606	Homo sapiens	RPS15;GOT1;ADI1;TXNRD1		R-HSA-5263616;R-HSA-70592;R-HSA-70581;R-HSA-2408529;R-HSA-2408558;R-HSA-1237102;R-HSA-1237119;R-HSA-5263614;R-HSA-5333615
R-HSA-1852241	Organelle biogenesis and maintenance	2	338	0.0224272	0.669658	0.669658	16	86	0.00630221	9606	Homo sapiens	TUBB		R-HSA-5624949;R-HSA-5626228;R-HSA-5625424;R-HSA-5626227;R-HSA-5625426;R-HSA-5626681;R-HSA-5617816;R-HSA-5624952;R-HSA-5618328;R-HSA-5618331;R-HSA-5638009;R-HSA-5625421;R-HSA-5626220;R-HSA-5626223;R-HSA-5625416;R-HSA-5626699
R-HSA-166520	Signaling by NTRKs	1	166	0.0110145	0.676875	0.676875	3	164	0.0120182	9606	Homo sapiens	GM2A		R-HSA-170978;R-HSA-170979;R-HSA-170975
R-HSA-5358351	Signaling by Hedgehog	1	168	0.0111472	0.681267	0.681267	2	82	0.00600909	9606	Homo sapiens	TUBB		R-HSA-5610733;R-HSA-5610767
R-HSA-2142753	Arachidonic acid metabolism	1	168	0.0111472	0.681267	0.681267	1	77	0.00564268	9606	Homo sapiens	LTA4H		R-HSA-266072
R-HSA-5693532	DNA Double-Strand Break Repair	1	168	0.0111472	0.681267	0.681267	1	111	0.00813425	9606	Homo sapiens	PCNA		R-HSA-5693593
R-HSA-69306	DNA Replication	1	169	0.0112136	0.683442	0.683442	9	58	0.00425033	9606	Homo sapiens	PCNA		R-HSA-69152;R-HSA-69074;R-HSA-69140;R-HSA-69063;R-HSA-69127;R-HSA-69142;R-HSA-69144;R-HSA-69068;R-HSA-69116
R-HSA-168273	Influenza Viral RNA Transcription and Replication	1	173	0.011479	0.691992	0.691992	2	14	0.00102594	9606	Homo sapiens	RPS15		R-HSA-192704;R-HSA-192841
R-HSA-9711097	Cellular response to starvation	1	176	0.0116781	0.698255	0.698255	4	28	0.00205188	9606	Homo sapiens	RPS15		R-HSA-9633008;R-HSA-9633742;R-HSA-9634669;R-HSA-9633005
R-HSA-69242	S Phase	1	179	0.0118771	0.704391	0.704391	9	55	0.00403049	9606	Homo sapiens	PCNA		R-HSA-69152;R-HSA-69074;R-HSA-69140;R-HSA-69063;R-HSA-69127;R-HSA-69142;R-HSA-69144;R-HSA-69068;R-HSA-69116
R-HSA-9010553	Regulation of expression of SLITs and ROBOs	1	183	0.0121425	0.712381	0.712381	2	20	0.00146563	9606	Homo sapiens	RPS15		R-HSA-9014652;R-HSA-9014610
R-HSA-3108232	SUMO E3 ligases SUMOylate target proteins	1	183	0.0121425	0.712381	0.712381	1	131	0.00959988	9606	Homo sapiens	PCNA		R-HSA-4615910
R-HSA-5683057	MAPK family signaling cascades	2	380	0.025214	0.731062	0.731062	3	122	0.00894035	9606	Homo sapiens	PEBP1;SPTBN1		R-HSA-5672965;R-HSA-5672972;R-HSA-5675417
R-HSA-983231	Factors involved in megakaryocyte development and platelet production	1	194	0.0128724	0.733268	0.733268	2	43	0.00315111	9606	Homo sapiens	TUBB		R-HSA-983259;R-HSA-983266
R-HSA-2467813	Separation of Sister Chromatids	1	195	0.0129388	0.73509	0.73509	2	8	0.000586	9606	Homo sapiens	TUBB		R-HSA-2467809;R-HSA-2467811
R-HSA-1640170	Cell Cycle	4	734	0.0487028	0.737383	0.737383	50	451	0.03305	9606	Homo sapiens	PCNA;TUBB		R-HSA-9648017;R-HSA-380294;R-HSA-375302;R-HSA-69127;R-HSA-8961665;R-HSA-380303;R-HSA-1638803;R-HSA-380311;R-HSA-69140;R-HSA-69142;R-HSA-380316;R-HSA-69144;R-HSA-8853405;R-HSA-2468287;R-HSA-69152;R-HSA-380455;R-HSA-8853419;R-HSA-1638821;R-HSA-176702;R-HSA-8852280;R-HSA-2467809;R-HSA-2467811;R-HSA-69063;R-HSA-8852298;R-HSA-69068;R-HSA-9668419;R-HSA-3000319;R-HSA-69074;R-HSA-8852306;R-HSA-380508;R-H…
R-HSA-168255	Influenza Infection	1	198	0.0131378	0.740484	0.740484	2	59	0.00432361	9606	Homo sapiens	RPS15		R-HSA-192704;R-HSA-192841
R-HSA-3781865	Diseases of glycosylation	1	202	0.0134032	0.747507	0.747507	2	77	0.00564268	9606	Homo sapiens	GNE		R-HSA-4088322;R-HSA-4088338
R-HSA-422475	Axon guidance	3	585	0.0388163	0.761647	0.761647	13	298	0.0218379	9606	Homo sapiens	RPS15;TUBB;SPTBN1		R-HSA-445071;R-HSA-392751;R-HSA-373739;R-HSA-392053;R-HSA-445077;R-HSA-392054;R-HSA-9014652;R-HSA-392051;R-HSA-391868;R-HSA-391871;R-HSA-9014610;R-HSA-391865;R-HSA-391866
R-HSA-597592	Post-translational protein modification	9	1600	0.106164	0.7672	0.7672	29	525	0.0384728	9606	Homo sapiens	ATXN3L;PCNA;TUBB;RAB27A;UBA2;RAB6A;NANS;SPTBN1;GNE		R-HSA-8870469;R-HSA-2993769;R-HSA-8870466;R-HSA-8955712;R-HSA-8943040;R-HSA-6809006;R-HSA-8943041;R-HSA-5688797;R-HSA-6809003;R-HSA-4084976;R-HSA-2993790;R-HSA-8943003;R-HSA-6809011;R-HSA-8955869;R-HSA-6809010;R-HSA-2993784;R-HSA-8943007;R-HSA-2993781;R-HSA-2993780;R-HSA-4085028;R-HSA-2990833;R-HSA-4615910;R-HSA-6807877;R-HSA-4085021;R-HSA-6807875;R-HSA-8865774;R-HSA-8867370;R-HSA-8955706;R-HSA-8…
R-HSA-9609690	HCMV Early Events	1	215	0.0142658	0.769059	0.769059	2	12	0.000879	9606	Homo sapiens	TUBB		R-HSA-9614343;R-HSA-9614367
R-HSA-9679506	SARS-CoV Infections	1	217	0.0143985	0.772208	0.772208	1	258	0.0189066	9606	Homo sapiens	TUBB		R-HSA-9685830
R-HSA-68886	M Phase	2	416	0.0276027	0.775811	0.775811	12	91	0.00666862	9606	Homo sapiens	TUBB		R-HSA-9668419;R-HSA-9648114;R-HSA-9648017;R-HSA-375302;R-HSA-2484822;R-HSA-2467809;R-HSA-2467811;R-HSA-380316;R-HSA-380508;R-HSA-1638803;R-HSA-2468287;R-HSA-1638821
R-HSA-112314	Neurotransmitter receptors and postsynaptic signal transmission	1	232	0.0153938	0.794514	0.794514	3	109	0.00798769	9606	Homo sapiens	TUBB		R-HSA-9610627;R-HSA-9619542;R-HSA-9610408
R-HSA-9675108	Nervous system development	3	621	0.041205	0.796236	0.796236	13	324	0.0237432	9606	Homo sapiens	RPS15;TUBB;SPTBN1		R-HSA-445071;R-HSA-392751;R-HSA-373739;R-HSA-392053;R-HSA-445077;R-HSA-392054;R-HSA-9014652;R-HSA-392051;R-HSA-391868;R-HSA-391871;R-HSA-9014610;R-HSA-391865;R-HSA-391866
R-HSA-109582	Hemostasis	4	803	0.0532811	0.798524	0.798524	4	334	0.024476	9606	Homo sapiens	TUBB;ACTN1;TMSB4;SOD1		R-HSA-482772;R-HSA-983259;R-HSA-481007;R-HSA-983266
R-HSA-376176	Signaling by ROBO receptors	1	235	0.0155929	0.798709	0.798709	2	60	0.00439689	9606	Homo sapiens	RPS15		R-HSA-9014652;R-HSA-9014610
R-HSA-449147	Signaling by Interleukins	3	643	0.0426647	0.815268	0.815268	3	493	0.0361278	9606	Homo sapiens	GM2A;SOD1		R-HSA-912734;R-HSA-8950771;R-HSA-912790
R-HSA-5653656	Vesicle-mediated transport	4	827	0.0548736	0.81695	0.81695	22	252	0.0184669	9606	Homo sapiens	TUBB;RAB27A;RAB6A;SPTBN1		R-HSA-6811431;R-HSA-8849350;R-HSA-6807877;R-HSA-6811429;R-HSA-6811428;R-HSA-8849348;R-HSA-6807875;R-HSA-6811426;R-HSA-8876193;R-HSA-6809006;R-HSA-6809003;R-HSA-8849353;R-HSA-6809011;R-HSA-6809010;R-HSA-2316347;R-HSA-6811423;R-HSA-8854303;R-HSA-190520;R-HSA-191737;R-HSA-8877308;R-HSA-6814682;R-HSA-190877
R-HSA-68882	Mitotic Anaphase	1	249	0.0165218	0.817189	0.817189	3	32	0.00234501	9606	Homo sapiens	TUBB		R-HSA-9668419;R-HSA-2467809;R-HSA-2467811
R-HSA-2555396	Mitotic Metaphase and Anaphase	1	250	0.0165881	0.818442	0.818442	3	33	0.00241829	9606	Homo sapiens	TUBB		R-HSA-9668419;R-HSA-2467809;R-HSA-2467811
R-HSA-157118	Signaling by NOTCH	1	259	0.0171853	0.82935	0.82935	1	154	0.0112854	9606	Homo sapiens	RAB6A		R-HSA-1912374
R-HSA-9609646	HCMV Infection	1	270	0.0179152	0.841804	0.841804	2	31	0.00227173	9606	Homo sapiens	TUBB		R-HSA-9614343;R-HSA-9614367
R-HSA-5663202	Diseases of signal transduction by growth factor receptors and second messengers	2	498	0.0330436	0.854345	0.854345	16	478	0.0350286	9606	Homo sapiens	PEBP1;SPTBN1		R-HSA-9703440;R-HSA-9703441;R-HSA-6802914;R-HSA-9703442;R-HSA-6802912;R-HSA-6802925;R-HSA-6802934;R-HSA-9703430;R-HSA-9703437;R-HSA-6802942;R-HSA-9703438;R-HSA-9703439;R-HSA-9703432;R-HSA-9703433;R-HSA-9703434;R-HSA-9703435
R-HSA-5688426	Deubiquitination	1	289	0.0191759	0.86123	0.86123	1	77	0.00564268	9606	Homo sapiens	ATXN3L		R-HSA-5688797
R-HSA-168256	Immune System	14	2684	0.17809	0.889385	0.889385	11	1625	0.119083	9606	Homo sapiens	GM2A;TUBB;IDH1;COTL1;RAB27A;ALDOC;LTA4H;RAB6A;ATOX1;SOD1;APRT		R-HSA-6798743;R-HSA-2213248;R-HSA-912734;R-HSA-6800434;R-HSA-6798751;R-HSA-6798749;R-HSA-8950771;R-HSA-912790;R-HSA-6798748;R-HSA-6803545;R-HSA-6798745
R-HSA-112315	Transmission across Chemical Synapses	1	343	0.0227589	0.904462	0.904462	3	163	0.0119449	9606	Homo sapiens	TUBB		R-HSA-9610627;R-HSA-9619542;R-HSA-9610408
R-HSA-73894	DNA Repair	1	380	0.025214	0.926082	0.926082	52	337	0.0246959	9606	Homo sapiens	PCNA		R-HSA-5358545;R-HSA-5655892;R-HSA-5656148;R-HSA-5653840;R-HSA-5656158;R-HSA-5651805;R-HSA-5653838;R-HSA-110363;R-HSA-5654989;R-HSA-5654986;R-HSA-110364;R-HSA-5654985;R-HSA-110368;R-HSA-110371;R-HSA-5690997;R-HSA-5653756;R-HSA-5653754;R-HSA-5691001;R-HSA-5690213;R-HSA-5651809;R-HSA-5690988;R-HSA-5653780;R-HSA-5358619;R-HSA-5655965;R-HSA-5653786;R-HSA-5655835;R-HSA-5651992;R-HSA-5693593;R-HSA-56537…
R-HSA-196854	Metabolism of vitamins and cofactors	1	382	0.0253467	0.927102	0.927102	2	206	0.015096	9606	Homo sapiens	IDH1		R-HSA-389540;R-HSA-389550
R-HSA-9006931	Signaling by Nuclear Receptors	1	387	0.0256785	0.92959	0.92959	1	193	0.0141433	9606	Homo sapiens	ADH5		R-HSA-5362564
R-HSA-5663205	Infectious disease	5	1355	0.0899078	0.957618	0.957618	7	754	0.0552543	9606	Homo sapiens	RPS15;TUBB;TXNRD1;PGK1		R-HSA-9636658;R-HSA-192704;R-HSA-9685830;R-HSA-9614343;R-HSA-5336420;R-HSA-192841;R-HSA-9614367
R-HSA-112316	Neuronal System	1	489	0.0324464	0.965418	0.965418	3	216	0.0158288	9606	Homo sapiens	TUBB		R-HSA-9610627;R-HSA-9619542;R-HSA-9610408
R-HSA-1266738	Developmental Biology	4	1263	0.0838033	0.975475	0.975475	23	556	0.0407445	9606	Homo sapiens	RPS15;TUBB;MED16;SPTBN1		R-HSA-1183058;R-HSA-560491;R-HSA-560493;R-HSA-445071;R-HSA-1183003;R-HSA-392751;R-HSA-560517;R-HSA-373739;R-HSA-392053;R-HSA-560472;R-HSA-560473;R-HSA-445077;R-HSA-392054;R-HSA-9014652;R-HSA-392051;R-HSA-560510;R-HSA-381309;R-HSA-391868;R-HSA-391871;R-HSA-560498;R-HSA-9014610;R-HSA-391865;R-HSA-391866
R-HSA-1643685	Disease	10	2435	0.161569	0.975993	0.975993	27	1628	0.119302	9606	Homo sapiens	RPS15;TUBB;IDH1;GSS;TXNRD1;PGK1;PEBP1;SPTBN1;GNE		R-HSA-5602901;R-HSA-192704;R-HSA-9703440;R-HSA-9703441;R-HSA-6802914;R-HSA-9703442;R-HSA-6802912;R-HSA-6802925;R-HSA-192841;R-HSA-9614367;R-HSA-6802934;R-HSA-9703430;R-HSA-9685830;R-HSA-9614343;R-HSA-9703437;R-HSA-6802942;R-HSA-9703438;R-HSA-9703439;R-HSA-9703432;R-HSA-9703433;R-HSA-9703434;R-HSA-9703435;R-HSA-9636658;R-HSA-4088338;R-HSA-5336420;R-HSA-880053;R-HSA-4088322
R-HSA-1280215	Cytokine Signaling in Immune system	3	1092	0.072457	0.981187	0.981187	3	710	0.0520299	9606	Homo sapiens	GM2A;SOD1		R-HSA-912734;R-HSA-8950771;R-HSA-912790
R-HSA-9006934	Signaling by Receptor Tyrosine Kinases	1	618	0.0410059	0.986029	0.986029	12	746	0.054668	9606	Homo sapiens	GM2A		R-HSA-8875591;R-HSA-170978;R-HSA-8875558;R-HSA-382052;R-HSA-170979;R-HSA-8875540;R-HSA-8875568;R-HSA-8875661;R-HSA-8875659;R-HSA-382056;R-HSA-170975;R-HSA-8875576
R-HSA-73857	RNA Polymerase II Transcription	5	1695	0.112468	0.992005	0.992005	11	891	0.0652939	9606	Homo sapiens	PRDX5;PCNA;TXNRD1;INTS2;MED16		R-HSA-6814885;R-HSA-6814549;R-HSA-6791109;R-HSA-212352;R-HSA-212432;R-HSA-6814559;R-HSA-6814555;R-HSA-6814554;R-HSA-3341343;R-HSA-73646;R-HSA-212380
R-HSA-212436	Generic Transcription Pathway	4	1555	0.103178	0.994865	0.994865	6	830	0.0608237	9606	Homo sapiens	PRDX5;PCNA;TXNRD1;MED16		R-HSA-6791109;R-HSA-212352;R-HSA-212432;R-HSA-3341343;R-HSA-73646;R-HSA-212380
R-HSA-74160	Gene expression (Transcription)	5	1858	0.123283	0.99665	0.99665	11	1006	0.0737212	9606	Homo sapiens	PRDX5;PCNA;TXNRD1;INTS2;MED16		R-HSA-6814885;R-HSA-6814549;R-HSA-6791109;R-HSA-212352;R-HSA-212432;R-HSA-6814559;R-HSA-6814555;R-HSA-6814554;R-HSA-3341343;R-HSA-73646;R-HSA-212380
R-HSA-1280218	Adaptive Immune System	1	1005	0.0666844	0.999123	0.999123	1	264	0.0193463	9606	Homo sapiens	TUBB		R-HSA-2213248
R-HSA-162582	Signal Transduction	9	3011	0.199788	0.99935	0.99935	38	2465	0.180639	9606	Homo sapiens	GM2A;TUBB;ACTN1;PEBP1;RAB6A;ADH5;SPTBN1;CIT		R-HSA-8875591;R-HSA-9018766;R-HSA-8875661;R-HSA-8981443;R-HSA-8875659;R-HSA-5675417;R-HSA-9013145;R-HSA-5672965;R-HSA-8875540;R-HSA-5362564;R-HSA-9693125;R-HSA-9013009;R-HSA-5610767;R-HSA-5672972;R-HSA-9024723;R-HSA-9693198;R-HSA-170975;R-HSA-5672329;R-HSA-9024726;R-HSA-170978;R-HSA-8875558;R-HSA-382052;R-HSA-170979;R-HSA-9018794;R-HSA-9013024;R-HSA-9018787;R-HSA-1912374;R-HSA-382056;R-HSA-566616…
R-HSA-9709957	Sensory Perception	1	1262	0.083737	0.999866	0.999866	2	143	0.0104793	9606	Homo sapiens	SPTBN1		R-HSA-9663363;R-HSA-9659380

## Sheet: Dataset 3.2
Supplimentary Dataset 3.1. Pathways identified in IPEC-J2 cells post LPS challenge as analysed by Reactome database
Pathway identifier	Pathway name	#Entities found	#Entities total	Entities ratio	Entities pValue	Entities FDR	#Reactions found	#Reactions total	Reactions ratio	Species identifier	Species name	Submitted entities found	Mapped entities	Found reaction identifiers
R-HSA-2426168	Activation of gene expression by SREBF (SREBP)	7	71	0.00471103	9.48e-07	0.000382	9	42	0.00307783	9606	Homo sapiens	SCD;SC5D;MVD;TBL1X		R-HSA-1655849;R-HSA-1655848;R-HSA-2426164;R-HSA-1655850;R-HSA-6800052;R-HSA-1655852;R-HSA-1655836;R-HSA-2426144;R-HSA-1655826
R-HSA-1655829	Regulation of cholesterol biosynthesis by SREBP (SREBF)	7	87	0.00577268	3.58e-06	0.000719	9	52	0.00381064	9606	Homo sapiens	SCD;SC5D;MVD;TBL1X		R-HSA-1655849;R-HSA-1655848;R-HSA-2426164;R-HSA-1655850;R-HSA-6800052;R-HSA-1655852;R-HSA-1655836;R-HSA-2426144;R-HSA-1655826
R-HSA-556833	Metabolism of lipids	24	1446	0.0959459	7.65e-05	0.0102483	75	955	0.0699839	9606	Homo sapiens	CPT1A;SLC44A2;CAV1;DBI;ABHD5;FADS2;SCD;SC5D;PLIN3;MVD;FAR1;PLIN2;TBL1X;PPIL3;MGLL;FADS1;PNPLA2		R-HSA-1482647;R-HSA-1655836;R-HSA-2426144;R-HSA-1482654;R-HSA-400143;R-HSA-163595;R-HSA-1655826;R-HSA-2046099;R-HSA-1989778;R-HSA-1989779;R-HSA-560517;R-HSA-2046097;R-HSA-1989776;R-HSA-2046096;R-HSA-1989777;R-HSA-1482777;R-HSA-1989774;R-HSA-1989775;R-HSA-2426164;R-HSA-1989772;R-HSA-2046092;R-HSA-5690565;R-HSA-1989773;R-HSA-1989770;R-HSA-1368065;R-HSA-1989771;R-HSA-2046089;R-HSA-1989768;R-HSA-4444…
R-HSA-9707564	Cytoprotection by HMOX1	7	158	0.0104837	0.000154	0.0123984	18	37	0.00271142	9606	Homo sapiens	HMOX1;BLVRB;TBL1X;BACH1;COX6B		R-HSA-9708533;R-HSA-9708497;R-HSA-9708466;R-HSA-400143;R-HSA-9707645;R-HSA-9709406;R-HSA-189384;R-HSA-9709918;R-HSA-163214;R-HSA-9708536;R-HSA-9708517;R-HSA-1250272;R-HSA-189398;R-HSA-9708525;R-HSA-9708557;R-HSA-9708558;R-HSA-9708457;R-HSA-9707690
R-HSA-9711123	Cellular response to chemical stress	8	212	0.0140668	0.000155	0.0123984	21	71	0.00520299	9606	Homo sapiens	HMOX1;BLVRB;TBL1X;BACH1;COX6B;TXN2		R-HSA-3322995;R-HSA-9708533;R-HSA-9708497;R-HSA-9708466;R-HSA-400143;R-HSA-9707645;R-HSA-9709406;R-HSA-189384;R-HSA-9709918;R-HSA-163214;R-HSA-9708536;R-HSA-9708517;R-HSA-1250272;R-HSA-189398;R-HSA-3323050;R-HSA-9708525;R-HSA-9708557;R-HSA-9708558;R-HSA-9708457;R-HSA-3697894;R-HSA-9707690
R-HSA-163560	Triglyceride catabolism	4	42	0.00278681	0.000257	0.0152765	4	17	0.00124579	9606	Homo sapiens	CAV1;PLIN3;ABHD5;MGLL		R-HSA-163539;R-HSA-8848355;R-HSA-163418;R-HSA-163595
R-HSA-1989781	PPARA activates gene expression	7	175	0.0116117	0.000285	0.0152765	41	41	0.00300454	9606	Homo sapiens	CPT1A;PLIN2;TBL1X;FADS1		R-HSA-1655826;R-HSA-1989778;R-HSA-1989779;R-HSA-560517;R-HSA-1989776;R-HSA-1989777;R-HSA-1989774;R-HSA-560473;R-HSA-1989775;R-HSA-1989772;R-HSA-1989773;R-HSA-1989770;R-HSA-1368065;R-HSA-1989771;R-HSA-1989768;R-HSA-1989767;R-HSA-1989764;R-HSA-1989765;R-HSA-1989762;R-HSA-1989760;R-HSA-1989761;R-HSA-1989758;R-HSA-1989759;R-HSA-879724;R-HSA-1989756;R-HSA-1989757;R-HSA-1989754;R-HSA-1989755;R-HSA-1989…
R-HSA-400206	Regulation of lipid metabolism by PPARalpha	7	177	0.0117444	0.000306	0.0152765	43	44	0.00322439	9606	Homo sapiens	CPT1A;PLIN2;TBL1X;FADS1		R-HSA-400143;R-HSA-1655826;R-HSA-1989778;R-HSA-1989779;R-HSA-560517;R-HSA-1989776;R-HSA-1989777;R-HSA-1989774;R-HSA-560473;R-HSA-1989775;R-HSA-1989772;R-HSA-1989773;R-HSA-1989770;R-HSA-1368065;R-HSA-1989771;R-HSA-1989768;R-HSA-1989767;R-HSA-1989764;R-HSA-1989765;R-HSA-1989762;R-HSA-1989760;R-HSA-1989761;R-HSA-1989758;R-HSA-1989759;R-HSA-879724;R-HSA-1989756;R-HSA-1989757;R-HSA-1989754;R-HSA-19897…
R-HSA-1368082	RORA activates gene expression	3	26	0.00172517	0.000916	0.0402844	2	4	0.000293	9606	Homo sapiens	CPT1A;TBL1X		R-HSA-5663264;R-HSA-1801587
R-HSA-400253	Circadian Clock	5	105	0.00696702	0.0010098	0.0403921	6	59	0.00432361	9606	Homo sapiens	CPT1A;SERPINE1;TBL1X		R-HSA-879724;R-HSA-5663124;R-HSA-1368065;R-HSA-5663264;R-HSA-1801587;R-HSA-549364
R-HSA-8979227	Triglyceride metabolism	4	66	0.00437927	0.00137218	0.0493986	4	24	0.00175876	9606	Homo sapiens	CAV1;PLIN3;ABHD5;MGLL		R-HSA-163539;R-HSA-8848355;R-HSA-163418;R-HSA-163595
R-HSA-9707616	Heme signaling	4	70	0.00464468	0.00169887	0.0560627	6	25	0.00183204	9606	Homo sapiens	HMOX1;TBL1X;BACH1		R-HSA-9708423;R-HSA-1368065;R-HSA-9707523;R-HSA-9707645;R-HSA-9708430;R-HSA-9707690
R-HSA-9707587	Regulation of HMOX1 expression and activity	4	75	0.00497645	0.00217865	0.0675382	11	19	0.00139235	9606	Homo sapiens	HMOX1;BACH1		R-HSA-9708517;R-HSA-9708533;R-HSA-9708497;R-HSA-9708466;R-HSA-9708525;R-HSA-9708557;R-HSA-9707645;R-HSA-9708558;R-HSA-9708536;R-HSA-9708457;R-HSA-9707690
R-HSA-8957322	Metabolism of steroids	8	330	0.0218964	0.00267732	0.0749651	15	245	0.017954	9606	Homo sapiens	SCD;SC5D;MVD;TBL1X;PPIL3		R-HSA-192097;R-HSA-1655836;R-HSA-2426144;R-HSA-6807053;R-HSA-1655826;R-HSA-1655849;R-HSA-1655848;R-HSA-2426164;R-HSA-195664;R-HSA-1655850;R-HSA-6800052;R-HSA-191414;R-HSA-1655852;R-HSA-193816;R-HSA-193789
R-HSA-9613354	Lipophagy	2	12	0.000796	0.00346337	0.0900475	5	5	0.000366	9606	Homo sapiens	PLIN3;PLIN2		R-HSA-9613666;R-HSA-9613530;R-HSA-9613352;R-HSA-9613513;R-HSA-9613565
R-HSA-1368108	BMAL1:CLOCK,NPAS2 activates circadian gene expression	3	43	0.00285316	0.00379311	0.0930525	3	20	0.00146563	9606	Homo sapiens	SERPINE1;TBL1X		R-HSA-879724;R-HSA-5663124;R-HSA-549364
R-HSA-428359	Insulin-like Growth Factor-2 mRNA Binding Proteins (IGF2BPs/IMPs/VICKZs) bind RNA	2	13	0.000863	0.00404576	0.0930525	3	3	0.00022	9606	Homo sapiens	IGF2		R-HSA-428293;R-HSA-428287;R-HSA-428296
R-HSA-1430728	Metabolism	38	3643	0.241723	0.00667377	0.14261	106	2251	0.164957	9606	Homo sapiens	CDA;NAXE;SLC44A2;DBI;ABHD5;OPLAH;BACH1;TXN2;FADS2;SC5D;HMOX1;TBL1X;NDUFV3;FADS1;CPT1A;CAV1;B3GALT5;COX6B;EXT1;SCD;IVD;PLIN3;BLVRB;PLIN2;ND1;MVD;FAR1;PPIL3;GCLM;MGLL;PNPLA2		R-HSA-1655836;R-HSA-6799202;R-HSA-2426144;R-HSA-9603989;R-HSA-400143;R-HSA-163595;R-HSA-1655826;R-HSA-1482777;R-HSA-2426164;R-HSA-1368065;R-HSA-444433;R-HSA-2022919;R-HSA-193816;R-HSA-390425;R-HSA-174367;R-HSA-6799179;R-HSA-1482811;R-HSA-203565;R-HSA-6799191;R-HSA-1655849;R-HSA-400183;R-HSA-1655848;R-HSA-1655850;R-HSA-1655852;R-HSA-1482543;R-HSA-6799197;R-HSA-6799196;R-HSA-560473;R-HSA-195664;R-H…
R-HSA-9029558	NR1H2 & NR1H3 regulate gene expression linked to lipogenesis	2	17	0.00112799	0.00679097	0.14261	2	8	0.000586	9606	Homo sapiens	SCD		R-HSA-9605060;R-HSA-9028526
R-HSA-9708530	Regulation of BACH1 activity	2	18	0.00119435	0.00757813	0.143984	7	7	0.000513	9606	Homo sapiens	BACH1		R-HSA-9708517;R-HSA-9708533;R-HSA-9708497;R-HSA-9708466;R-HSA-9708525;R-HSA-9708557;R-HSA-9707690
R-HSA-1482883	Acyl chain remodeling of DAG and TAG	2	18	0.00119435	0.00757813	0.143984	5	8	0.000586	9606	Homo sapiens	MGLL;PNPLA2		R-HSA-1482647;R-HSA-1482654;R-HSA-1482543;R-HSA-1482811;R-HSA-1482777
R-HSA-9613829	Chaperone Mediated Autophagy	2	23	0.00152611	0.0120894	0.217609	9	19	0.00139235	9606	Homo sapiens	PLIN3;PLIN2		R-HSA-9625188;R-HSA-9620197;R-HSA-9622840;R-HSA-9615721;R-HSA-9624158;R-HSA-9622831;R-HSA-9625196;R-HSA-9626060;R-HSA-9625197
R-HSA-174403	Glutathione synthesis and recycling	2	27	0.00179152	0.0163547	0.261675	2	9	0.00066	9606	Homo sapiens	OPLAH;GCLM		R-HSA-1247935;R-HSA-174367
R-HSA-9617828	FOXO-mediated transcription of cell cycle genes	2	27	0.00179152	0.0163547	0.261675	2	22	0.00161219	9606	Homo sapiens	CAV1		R-HSA-9624976;R-HSA-9624985
R-HSA-114608	Platelet degranulation	4	141	0.00935572	0.01905	0.3048	2	11	0.000806	9606	Homo sapiens	ECM1;SERPINE1;IGF2;FN1		R-HSA-481009;R-HSA-481007
R-HSA-76005	Response to elevated platelet cytosolic Ca2+	4	148	0.00982018	0.0222724	0.308935	2	14	0.00102594	9606	Homo sapiens	ECM1;SERPINE1;IGF2;FN1		R-HSA-481009;R-HSA-481007
R-HSA-2046105	Linoleic acid (LA) metabolism	2	32	0.00212328	0.022449	0.308935	3	10	0.000733	9606	Homo sapiens	FADS2;FADS1		R-HSA-2046092;R-HSA-2046097;R-HSA-2046096
R-HSA-9024446	NR1H2 and NR1H3-mediated signaling	3	85	0.00563997	0.0236286	0.308935	4	60	0.00439689	9606	Homo sapiens	SCD;TBL1X		R-HSA-9605060;R-HSA-9024334;R-HSA-9028526;R-HSA-9024326
R-HSA-4641262	Disassembly of the destruction complex and recruitment of AXIN to the membrane	2	33	0.00218964	0.0237642	0.308935	2	7	0.000513	9606	Homo sapiens	MRPS14;CAV1		R-HSA-5368596;R-HSA-3601585
R-HSA-9615710	Late endosomal microautophagy	2	35	0.00232234	0.0264872	0.337128	3	3	0.00022	9606	Homo sapiens	PLIN3;PLIN2		R-HSA-9631065;R-HSA-9615721;R-HSA-9631068
R-HSA-5578998	Defective OPLAH causes OPLAHD	1	4	0.000265	0.0282611	0.337128	1	1	7.33e-05	9606	Homo sapiens	OPLAH		R-HSA-5603208
R-HSA-5419276	Mitochondrial translation termination	3	94	0.00623714	0.0305296	0.337128	5	5	0.000366	9606	Homo sapiens	MRPS15;MRPS14;MRPS11		R-HSA-5419264;R-HSA-5419281;R-HSA-5419271;R-HSA-5419273;R-HSA-5419277
R-HSA-5389840	Mitochondrial translation elongation	3	94	0.00623714	0.0305296	0.337128	5	8	0.000586	9606	Homo sapiens	MRPS15;MRPS14;MRPS11		R-HSA-5389842;R-HSA-5389857;R-HSA-5389848;R-HSA-5419279;R-HSA-5419261
R-HSA-2173796	SMAD2/SMAD3:SMAD4 heterotrimer regulates transcription	2	38	0.0025214	0.030795	0.337128	2	19	0.00139235	9606	Homo sapiens	SERPINE1		R-HSA-2106586;R-HSA-9736959
R-HSA-5368286	Mitochondrial translation initiation	3	96	0.00636985	0.0321922	0.337128	3	4	0.000293	9606	Homo sapiens	MRPS15;MRPS14;MRPS11		R-HSA-5368279;R-HSA-5389849;R-HSA-5389839
R-HSA-189483	Heme degradation	2	40	0.0026541	0.0338101	0.337128	2	22	0.00161219	9606	Homo sapiens	HMOX1;BLVRB		R-HSA-189398;R-HSA-189384
R-HSA-5603037	IRAK4 deficiency (TLR5)	1	5	0.000332	0.0352018	0.337128	2	2	0.000147	9606	Homo sapiens	IRAK4		R-HSA-5602472;R-HSA-5602603
R-HSA-8941237	Invadopodia formation	1	5	0.000332	0.0352018	0.337128	1	1	7.33e-05	9606	Homo sapiens	SH3PXD2A		R-HSA-8941234
R-HSA-5578999	Defective GCLC causes HAGGSD	1	5	0.000332	0.0352018	0.337128	1	1	7.33e-05	9606	Homo sapiens	GCLM		R-HSA-5602892
R-HSA-5368287	Mitochondrial translation	3	102	0.00676796	0.0374587	0.337128	13	17	0.00124579	9606	Homo sapiens	MRPS15;MRPS14;MRPS11		R-HSA-5389842;R-HSA-5419281;R-HSA-5368279;R-HSA-5389848;R-HSA-5389849;R-HSA-5419261;R-HSA-5419264;R-HSA-5389857;R-HSA-5419271;R-HSA-5419273;R-HSA-5419279;R-HSA-5389839;R-HSA-5419277
R-HSA-2046106	alpha-linolenic acid (ALA) metabolism	2	45	0.00298587	0.0418224	0.363906	3	15	0.00109922	9606	Homo sapiens	FADS2;FADS1		R-HSA-2046089;R-HSA-2046084;R-HSA-2046099
R-HSA-1566977	Fibronectin matrix formation	1	7	0.000464	0.0489363	0.363906	3	3	0.00022	9606	Homo sapiens	FN1		R-HSA-202723;R-HSA-2327746;R-HSA-2545196
R-HSA-8939245	RUNX1 regulates transcription of genes involved in BCR signaling	1	7	0.000464	0.0489363	0.363906	3	4	0.000293	9606	Homo sapiens	SCD		R-HSA-8938987;R-HSA-8938965;R-HSA-8938951
R-HSA-611105	Respiratory electron transport	3	118	0.00782961	0.0535029	0.363906	8	19	0.00139235	9606	Homo sapiens	ND1;NDUFV3;COX6B		R-HSA-6799191;R-HSA-6800870;R-HSA-163217;R-HSA-6799202;R-HSA-6799197;R-HSA-6799196;R-HSA-6799179;R-HSA-163214
R-HSA-9022537	Loss of MECP2 binding ability to the NCoR/SMRT complex	1	8	0.000531	0.0557307	0.363906	1	1	7.33e-05	9606	Homo sapiens	TBL1X		R-HSA-9005585
R-HSA-2046104	alpha-linolenic (omega3) and linoleic (omega6) acid metabolism	2	55	0.00364939	0.0596909	0.363906	6	25	0.00183204	9606	Homo sapiens	FADS2;FADS1		R-HSA-2046092;R-HSA-2046089;R-HSA-2046084;R-HSA-2046099;R-HSA-2046097;R-HSA-2046096
R-HSA-1483191	Synthesis of PC	2	55	0.00364939	0.0596909	0.363906	1	18	0.00131907	9606	Homo sapiens	SLC44A2		R-HSA-444433
R-HSA-76002	Platelet activation, signaling and aggregation	5	293	0.0194413	0.0602399	0.363906	18	116	0.00850066	9606	Homo sapiens	ECM1;SERPINE1;IGF2;FN1;MGLL		R-HSA-354149;R-HSA-429415;R-HSA-354087;R-HSA-372705;R-HSA-429441;R-HSA-481007;R-HSA-377644;R-HSA-354124;R-HSA-377641;R-HSA-377640;R-HSA-377643;R-HSA-354165;R-HSA-372693;R-HSA-481009;R-HSA-354066;R-HSA-354073;R-HSA-372697;R-HSA-426043
R-HSA-9006931	Signaling by Nuclear Receptors	6	387	0.0256785	0.060331	0.363906	8	193	0.0141433	9606	Homo sapiens	CPT1A;DHRS9;SCD;CAV1;TBL1X		R-HSA-9021068;R-HSA-200406;R-HSA-9605060;R-HSA-9024334;R-HSA-5362518;R-HSA-9028526;R-HSA-9021079;R-HSA-9024326
R-HSA-2173793	Transcriptional activity of SMAD2/SMAD3:SMAD4 heterotrimer	2	57	0.0037821	0.0635311	0.363906	3	44	0.00322439	9606	Homo sapiens	SERPINE1		R-HSA-9736966;R-HSA-2106586;R-HSA-9736959
R-HSA-2453902	The canonical retinoid cycle in rods (twilight vision)	2	57	0.0037821	0.0635311	0.363906	1	25	0.00183204	9606	Homo sapiens	DHRS9		R-HSA-2454081
R-HSA-381426	Regulation of Insulin-like Growth Factor (IGF) transport and uptake by Insulin-like Growth Factor Binding Proteins (IGFBPs)	3	127	0.00842678	0.0637579	0.363906	14	14	0.00102594	9606	Homo sapiens	IGF2;FN1;PNPLA2		R-HSA-381412;R-HSA-381543;R-HSA-381446;R-HSA-381537;R-HSA-8952289;R-HSA-381487;R-HSA-381518;R-HSA-381545;R-HSA-381461;R-HSA-381500;R-HSA-381503;R-HSA-381496;R-HSA-381435;R-HSA-381466
R-HSA-6785807	Interleukin-4 and Interleukin-13 signaling	4	211	0.0140004	0.0658272	0.363906	2	47	0.00344423	9606	Homo sapiens	FN1;HMOX1		R-HSA-6785895;R-HSA-6797268
R-HSA-6799198	Complex I biogenesis	2	59	0.0039148	0.0674527	0.363906	6	13	0.000953	9606	Homo sapiens	ND1;NDUFV3		R-HSA-6799191;R-HSA-6800870;R-HSA-6799202;R-HSA-6799197;R-HSA-6799196;R-HSA-6799179
R-HSA-203641	NOSTRIN mediated eNOS trafficking	1	10	0.000664	0.0691756	0.363906	4	4	0.000293	9606	Homo sapiens	CAV1		R-HSA-203716;R-HSA-203625;R-HSA-203662;R-HSA-203565
R-HSA-419812	Calcitonin-like ligand receptors	1	11	0.00073	0.0758267	0.363906	2	4	0.000293	9606	Homo sapiens	VPS25		R-HSA-420214;R-HSA-420265
R-HSA-1483206	Glycerophospholipid biosynthesis	4	222	0.0147303	0.0761257	0.363906	6	133	0.00974645	9606	Homo sapiens	SLC44A2;MGLL;PNPLA2		R-HSA-1482647;R-HSA-444433;R-HSA-1482654;R-HSA-1482543;R-HSA-1482811;R-HSA-1482777
R-HSA-9700645	ALK mutants bind TKIs	1	12	0.000796	0.0824307	0.363906	1	1	7.33e-05	9606	Homo sapiens	FN1		R-HSA-9700131
R-HSA-156590	Glutathione conjugation	2	68	0.00451198	0.086027	0.363906	2	14	0.00102594	9606	Homo sapiens	OPLAH;GCLM		R-HSA-1247935;R-HSA-174367
R-HSA-426048	Arachidonate production from DAG	1	13	0.000863	0.088988	0.363906	1	3	0.00022	9606	Homo sapiens	MGLL		R-HSA-426043
R-HSA-9706019	RHOBTB3 ATPase cycle	1	14	0.000929	0.0954989	0.363906	1	3	0.00022	9606	Homo sapiens	PLIN3		R-HSA-9706390
R-HSA-6807047	Cholesterol biosynthesis via desmosterol	1	14	0.000929	0.0954989	0.363906	1	4	0.000293	9606	Homo sapiens	SC5D		R-HSA-195664
R-HSA-6807062	Cholesterol biosynthesis via lathosterol	1	14	0.000929	0.0954989	0.363906	1	4	0.000293	9606	Homo sapiens	SC5D		R-HSA-6807053
R-HSA-75205	Dissolution of Fibrin Clot	1	14	0.000929	0.0954989	0.363906	3	19	0.00139235	9606	Homo sapiens	SERPINE1		R-HSA-158800;R-HSA-158795;R-HSA-159005
R-HSA-9020558	Interleukin-2 signaling	1	14	0.000929	0.0954989	0.363906	2	19	0.00139235	9606	Homo sapiens	PTK2B		R-HSA-508451;R-HSA-508513
R-HSA-5362517	Signaling by Retinoic Acid	2	73	0.00484374	0.0969354	0.363906	2	21	0.00153891	9606	Homo sapiens	CPT1A;DHRS9		R-HSA-200406;R-HSA-5362518
R-HSA-163200	Respiratory electron transport, ATP synthesis by chemiosmotic coupling, and heat production by uncoupling proteins.	3	153	0.0101519	0.0979318	0.363906	8	31	0.00227173	9606	Homo sapiens	ND1;NDUFV3;COX6B		R-HSA-6799191;R-HSA-6800870;R-HSA-163217;R-HSA-6799202;R-HSA-6799197;R-HSA-6799196;R-HSA-6799179;R-HSA-163214
R-HSA-189445	Metabolism of porphyrins	2	76	0.0050428	0.10366	0.363906	2	42	0.00307783	9606	Homo sapiens	HMOX1;BLVRB		R-HSA-189398;R-HSA-189384
R-HSA-191273	Cholesterol biosynthesis	2	77	0.00510915	0.105929	0.363906	3	35	0.00256485	9606	Homo sapiens	SC5D;MVD		R-HSA-195664;R-HSA-191414;R-HSA-6807053
R-HSA-3656253	Defective EXT1 causes exostoses 1, TRPS2 and CHDS	1	16	0.00106164	0.108383	0.363906	4	4	0.000293	9606	Homo sapiens	EXT1		R-HSA-9036283;R-HSA-3656261;R-HSA-9036285;R-HSA-3656257
R-HSA-3656237	Defective EXT2 causes exostoses 2	1	16	0.00106164	0.108383	0.363906	4	4	0.000293	9606	Homo sapiens	EXT1		R-HSA-9036289;R-HSA-3656254;R-HSA-9036290;R-HSA-3656267
R-HSA-2428933	SHC-related events triggered by IGF1R	1	16	0.00106164	0.108383	0.363906	3	5	0.000366	9606	Homo sapiens	IGF2		R-HSA-2404193;R-HSA-2404195;R-HSA-5686072
R-HSA-9697154	Disorders of Nervous System Development	1	16	0.00106164	0.108383	0.363906	1	5	0.000366	9606	Homo sapiens	TBL1X		R-HSA-9005585
R-HSA-9005895	Pervasive developmental disorders	1	16	0.00106164	0.108383	0.363906	1	5	0.000366	9606	Homo sapiens	TBL1X		R-HSA-9005585
R-HSA-9675151	Disorders of Developmental Biology	1	16	0.00106164	0.108383	0.363906	1	5	0.000366	9606	Homo sapiens	TBL1X		R-HSA-9005585
R-HSA-9005891	Loss of function of MECP2 in Rett syndrome	1	16	0.00106164	0.108383	0.363906	1	5	0.000366	9606	Homo sapiens	TBL1X		R-HSA-9005585
R-HSA-9640463	Wax biosynthesis	1	16	0.00106164	0.108383	0.363906	1	6	0.00044	9606	Homo sapiens	FAR1		R-HSA-390425
R-HSA-3000178	ECM proteoglycans	2	79	0.00524186	0.110508	0.363906	2	23	0.00168548	9606	Homo sapiens	SERPINE1;FN1		R-HSA-2681681;R-HSA-2396079
R-HSA-975110	TRAF6 mediated IRF7 activation in TLR7/8 or 9 signaling	1	17	0.00112799	0.114756	0.363906	3	5	0.000366	9606	Homo sapiens	IRAK4		R-HSA-975118;R-HSA-975188;R-HSA-975106
R-HSA-917937	Iron uptake and transport	2	83	0.00550727	0.119818	0.363906	2	34	0.00249157	9606	Homo sapiens	HMOX1;MCOLN1		R-HSA-189398;R-HSA-917936
R-HSA-391160	Signal regulatory protein family interactions	1	18	0.00119435	0.121085	0.363906	1	10	0.000733	9606	Homo sapiens	PTK2B		R-HSA-391152
R-HSA-5579029	Metabolic disorders of biological oxidation enzymes	2	87	0.00577268	0.129315	0.363906	2	38	0.0027847	9606	Homo sapiens	OPLAH;GCLM		R-HSA-5602892;R-HSA-5603208
R-HSA-354194	GRB2:SOS provides linkage to MAPK signaling for Integrins	1	20	0.00132705	0.133607	0.363906	2	2	0.000147	9606	Homo sapiens	FN1		R-HSA-354165;R-HSA-354087
R-HSA-450604	KSRP (KHSRP) binds and destabilizes mRNA	1	20	0.00132705	0.133607	0.363906	1	5	0.000366	9606	Homo sapiens	PARN		R-HSA-450422
R-HSA-9663891	Selective autophagy	2	89	0.00590538	0.134128	0.363906	5	48	0.00351751	9606	Homo sapiens	PLIN3;PLIN2		R-HSA-9613666;R-HSA-9613530;R-HSA-9613352;R-HSA-9613513;R-HSA-9613565
R-HSA-372708	p130Cas linkage to MAPK signaling for integrins	1	22	0.00145976	0.145953	0.363906	3	3	0.00022	9606	Homo sapiens	FN1		R-HSA-372693;R-HSA-372705;R-HSA-372697
R-HSA-2564830	Cytosolic iron-sulfur cluster assembly	1	23	0.00152611	0.15206	0.363906	1	3	0.00022	9606	Homo sapiens	BACH1		R-HSA-2564828
R-HSA-9701193	Defective HDR through Homologous Recombination (HRR) due to PALB2 loss of function	1	24	0.00159246	0.158124	0.363906	2	2	0.000147	9606	Homo sapiens	BACH1		R-HSA-9704408;R-HSA-9704330
R-HSA-9701192	Defective HDR through Homologous Recombination (HRR) due to BRCA1 loss-of-function	1	24	0.00159246	0.158124	0.363906	1	1	7.33e-05	9606	Homo sapiens	BACH1		R-HSA-9701199
R-HSA-9704646	Defective HDR through Homologous Recombination Repair (HRR) due to PALB2 loss of BRCA2/RAD51/RAD51C binding function	1	24	0.00159246	0.158124	0.363906	1	1	7.33e-05	9606	Homo sapiens	BACH1		R-HSA-9704408
R-HSA-9704331	Defective HDR through Homologous Recombination Repair (HRR) due to PALB2 loss of BRCA1 binding function	1	24	0.00159246	0.158124	0.363906	1	1	7.33e-05	9606	Homo sapiens	BACH1		R-HSA-9704330
R-HSA-9675136	Diseases of DNA Double-Strand Break Repair	1	24	0.00159246	0.158124	0.363906	3	5	0.000366	9606	Homo sapiens	BACH1		R-HSA-9701199;R-HSA-9704408;R-HSA-9704330
R-HSA-446199	Synthesis of Dolichyl-phosphate	1	24	0.00159246	0.158124	0.363906	1	6	0.00044	9606	Homo sapiens	MVD		R-HSA-191414
R-HSA-844456	The NLRP3 inflammasome	1	24	0.00159246	0.158124	0.363906	1	18	0.00131907	9606	Homo sapiens	HMOX1		R-HSA-1250272
R-HSA-170834	Signaling by TGF-beta Receptor Complex	2	101	0.00670161	0.163781	0.363906	3	93	0.00681518	9606	Homo sapiens	SERPINE1		R-HSA-9736966;R-HSA-2106586;R-HSA-9736959
R-HSA-9609523	Insertion of tail-anchored proteins into the endoplasmic reticulum membrane	1	25	0.00165881	0.164146	0.363906	5	7	0.000513	9606	Homo sapiens	HMOX1		R-HSA-9609921;R-HSA-9609860;R-HSA-9610442;R-HSA-9609899;R-HSA-9609917
R-HSA-8848584	Wax and plasmalogen biosynthesis	1	25	0.00165881	0.164146	0.363906	1	10	0.000733	9606	Homo sapiens	FAR1		R-HSA-390425
R-HSA-210991	Basigin interactions	1	26	0.00172517	0.170124	0.363906	1	10	0.000733	9606	Homo sapiens	CAV1		R-HSA-204549
R-HSA-5603041	IRAK4 deficiency (TLR2/4)	1	27	0.00179152	0.17606	0.363906	2	2	0.000147	9606	Homo sapiens	IRAK4		R-HSA-5602353;R-HSA-5602672
R-HSA-9725371	Nuclear events stimulated by ALK signaling in cancer	1	27	0.00179152	0.17606	0.363906	1	9	0.00066	9606	Homo sapiens	FN1		R-HSA-9701810
R-HSA-350054	Notch-HLH transcription pathway	1	28	0.00185787	0.181954	0.363906	1	2	0.000147	9606	Homo sapiens	TBL1X		R-HSA-350058
R-HSA-429947	Deadenylation of mRNA	1	28	0.00185787	0.181954	0.363906	1	4	0.000293	9606	Homo sapiens	PARN		R-HSA-429992
R-HSA-200425	Carnitine metabolism	1	28	0.00185787	0.181954	0.363906	1	9	0.00066	9606	Homo sapiens	CPT1A		R-HSA-200406
R-HSA-8957275	Post-translational protein phosphorylation	2	109	0.00723243	0.184145	0.363906	1	1	7.33e-05	9606	Homo sapiens	FN1;PNPLA2		R-HSA-8952289
R-HSA-9614085	FOXO-mediated transcription	2	110	0.00729879	0.186717	0.363906	2	85	0.00622893	9606	Homo sapiens	CAV1		R-HSA-9624976;R-HSA-9624985
R-HSA-3000170	Syndecan interactions	1	29	0.00192422	0.187806	0.363906	1	15	0.00109922	9606	Homo sapiens	FN1		R-HSA-2731141
R-HSA-1483257	Phospholipid metabolism	4	315	0.0209011	0.190442	0.363906	6	218	0.0159754	9606	Homo sapiens	SLC44A2;MGLL;PNPLA2		R-HSA-1482647;R-HSA-444433;R-HSA-1482654;R-HSA-1482543;R-HSA-1482811;R-HSA-1482777
R-HSA-5693554	Resolution of D-loop Structures through Synthesis-Dependent Strand Annealing (SDSA)	1	30	0.00199058	0.193617	0.363906	1	1	7.33e-05	9606	Homo sapiens	BACH1		R-HSA-5693589
R-HSA-3295583	TRP channels	1	30	0.00199058	0.193617	0.363906	1	4	0.000293	9606	Homo sapiens	MCOLN1		R-HSA-3295579
R-HSA-5669034	TNFs bind their physiological receptors	1	30	0.00199058	0.193617	0.363906	1	13	0.000953	9606	Homo sapiens	CD70		R-HSA-5669024
R-HSA-8978868	Fatty acid metabolism	5	431	0.028598	0.19752	0.363906	9	217	0.0159021	9606	Homo sapiens	FADS2;CPT1A;SCD;DBI;FADS1		R-HSA-8848246;R-HSA-2046092;R-HSA-5690565;R-HSA-200406;R-HSA-2046089;R-HSA-2046084;R-HSA-2046099;R-HSA-2046097;R-HSA-2046096
R-HSA-8874081	MET activates PTK2 signaling	1	32	0.00212328	0.205115	0.363906	1	5	0.000366	9606	Homo sapiens	FN1		R-HSA-8874079
R-HSA-210500	Glutamate Neurotransmitter Release Cycle	1	32	0.00212328	0.205115	0.363906	1	8	0.000586	9606	Homo sapiens	SLC38A2		R-HSA-212642
R-HSA-2672351	Stimuli-sensing channels	2	119	0.00789596	0.210072	0.363906	2	28	0.00205188	9606	Homo sapiens	MCOLN1;TPCN2		R-HSA-3295579;R-HSA-2685505
R-HSA-2173795	Downregulation of SMAD2/3:SMAD4 transcriptional activity	1	33	0.00218964	0.210804	0.363906	1	25	0.00183204	9606	Homo sapiens	SERPINE1		R-HSA-9736966
R-HSA-380994	ATF4 activates genes in response to endoplasmic reticulum stress	1	34	0.00225599	0.216451	0.363906	1	7	0.000513	9606	Homo sapiens	PARN		R-HSA-517731
R-HSA-73614	Pyrimidine salvage	1	34	0.00225599	0.216451	0.363906	1	10	0.000733	9606	Homo sapiens	CDA		R-HSA-73608
R-HSA-622312	Inflammasomes	1	34	0.00225599	0.216451	0.363906	1	28	0.00205188	9606	Homo sapiens	HMOX1		R-HSA-1250272
R-HSA-917729	Endosomal Sorting Complex Required For Transport (ESCRT)	1	35	0.00232234	0.222059	0.363906	2	4	0.000293	9606	Homo sapiens	VPS25		R-HSA-917700;R-HSA-917696
R-HSA-5693568	Resolution of D-loop Structures through Holliday Junction Intermediates	1	36	0.00238869	0.227627	0.363906	6	9	0.00066	9606	Homo sapiens	BACH1		R-HSA-5686469;R-HSA-5686483;R-HSA-5693539;R-HSA-5693584;R-HSA-5686410;R-HSA-5686440
R-HSA-193807	Synthesis of bile acids and bile salts via 27-hydroxycholesterol	1	36	0.00238869	0.227627	0.363906	1	12	0.000879	9606	Homo sapiens	PPIL3		R-HSA-193816
R-HSA-4420097	VEGFA-VEGFR2 Pathway	2	127	0.00842678	0.23107	0.363906	6	79	0.00578924	9606	Homo sapiens	CAV1;PTK2B		R-HSA-5218830;R-HSA-202129;R-HSA-202144;R-HSA-5218836;R-HSA-5218851;R-HSA-202110
R-HSA-5693537	Resolution of D-Loop Structures	1	37	0.00245505	0.233155	0.363906	7	10	0.000733	9606	Homo sapiens	BACH1		R-HSA-5693589;R-HSA-5686469;R-HSA-5686483;R-HSA-5693539;R-HSA-5693584;R-HSA-5686410;R-HSA-5686440
R-HSA-203615	eNOS activation	1	37	0.00245505	0.233155	0.363906	4	20	0.00146563	9606	Homo sapiens	CAV1		R-HSA-202129;R-HSA-202144;R-HSA-203712;R-HSA-202110
R-HSA-9675135	Diseases of DNA repair	1	37	0.00245505	0.233155	0.363906	3	30	0.00219845	9606	Homo sapiens	BACH1		R-HSA-9701199;R-HSA-9704408;R-HSA-9704330
R-HSA-9013407	RHOH GTPase cycle	1	38	0.0025214	0.238645	0.363906	1	3	0.00022	9606	Homo sapiens	CAV1		R-HSA-9018758
R-HSA-2129379	Molecules associated with elastic fibres	1	38	0.0025214	0.238645	0.363906	1	10	0.000733	9606	Homo sapiens	FN1		R-HSA-2537665
R-HSA-111465	Apoptotic cleavage of cellular proteins	1	38	0.0025214	0.238645	0.363906	1	38	0.0027847	9606	Homo sapiens	STK26		R-HSA-350651
R-HSA-9006936	Signaling by TGFB family members	2	130	0.00862584	0.238984	0.363906	3	118	0.00864722	9606	Homo sapiens	SERPINE1		R-HSA-9736966;R-HSA-2106586;R-HSA-9736959
R-HSA-1428517	The citric acid (TCA) cycle and respiratory electron transport	3	238	0.0157919	0.243608	0.363906	8	67	0.00490986	9606	Homo sapiens	ND1;NDUFV3;COX6B		R-HSA-6799191;R-HSA-6800870;R-HSA-163217;R-HSA-6799202;R-HSA-6799197;R-HSA-6799196;R-HSA-6799179;R-HSA-163214
R-HSA-2262752	Cellular responses to stress	9	953	0.063234	0.243962	0.363906	26	381	0.0279203	9606	Homo sapiens	PARN;HMOX1;BLVRB;TBL1X;BACH1;COX6B;TXN2		R-HSA-3322995;R-HSA-9708497;R-HSA-400143;R-HSA-9709406;R-HSA-189384;R-HSA-9709918;R-HSA-163214;R-HSA-9708423;R-HSA-189398;R-HSA-1368065;R-HSA-9707523;R-HSA-3323050;R-HSA-9708557;R-HSA-9708430;R-HSA-9708558;R-HSA-3697894;R-HSA-9708533;R-HSA-517731;R-HSA-9708466;R-HSA-9707645;R-HSA-9708536;R-HSA-9708517;R-HSA-1250272;R-HSA-9708525;R-HSA-9708457;R-HSA-9707690
R-HSA-5685938	HDR through Single Strand Annealing (SSA)	1	39	0.00258775	0.244095	0.363906	4	6	0.00044	9606	Homo sapiens	BACH1		R-HSA-5686642;R-HSA-5686657;R-HSA-5693564;R-HSA-5693580
R-HSA-354192	Integrin signaling	1	39	0.00258775	0.244095	0.363906	15	24	0.00175876	9606	Homo sapiens	FN1		R-HSA-354149;R-HSA-429415;R-HSA-354087;R-HSA-372705;R-HSA-429441;R-HSA-377644;R-HSA-354124;R-HSA-377641;R-HSA-377640;R-HSA-377643;R-HSA-354165;R-HSA-372693;R-HSA-354066;R-HSA-354073;R-HSA-372697
R-HSA-917977	Transferrin endocytosis and recycling	1	39	0.00258775	0.244095	0.363906	1	11	0.000806	9606	Homo sapiens	MCOLN1		R-HSA-917936
R-HSA-9037629	Lewis blood group biosynthesis	1	39	0.00258775	0.244095	0.363906	1	13	0.000953	9606	Homo sapiens	B3GALT5		R-HSA-9603989
R-HSA-9022692	Regulation of MECP2 expression and activity	1	39	0.00258775	0.244095	0.363906	1	14	0.00102594	9606	Homo sapiens	TBL1X		R-HSA-8986939
R-HSA-5696394	DNA Damage Recognition in GG-NER	1	40	0.0026541	0.249506	0.363906	5	5	0.000366	9606	Homo sapiens	CETN2		R-HSA-6782943;R-HSA-5691006;R-HSA-5696655;R-HSA-5691004;R-HSA-5696664
R-HSA-2022928	HS-GAG biosynthesis	1	40	0.0026541	0.249506	0.363906	4	14	0.00102594	9606	Homo sapiens	EXT1		R-HSA-2022856;R-HSA-2076392;R-HSA-2022919;R-HSA-2022851
R-HSA-114508	Effects of PIP2 hydrolysis	1	40	0.0026541	0.249506	0.363906	1	9	0.00066	9606	Homo sapiens	MGLL		R-HSA-426043
R-HSA-5693616	Presynaptic phase of homologous DNA pairing and strand exchange	1	41	0.00272046	0.25488	0.363906	2	5	0.000366	9606	Homo sapiens	BACH1		R-HSA-5685341;R-HSA-5693561
R-HSA-202131	Metabolism of nitric oxide: NOS3 activation and regulation	1	41	0.00272046	0.25488	0.363906	8	26	0.00190532	9606	Homo sapiens	CAV1		R-HSA-202129;R-HSA-202144;R-HSA-203712;R-HSA-203716;R-HSA-203625;R-HSA-203662;R-HSA-202110;R-HSA-203565
R-HSA-5365859	RA biosynthesis pathway	1	41	0.00272046	0.25488	0.363906	1	11	0.000806	9606	Homo sapiens	DHRS9		R-HSA-5362518
R-HSA-5357905	Regulation of TNFR1 signaling	1	41	0.00272046	0.25488	0.363906	1	17	0.00124579	9606	Homo sapiens	IMP4		R-HSA-8863101
R-HSA-194138	Signaling by VEGF	2	138	0.00915666	0.260143	0.363906	6	86	0.00630221	9606	Homo sapiens	CAV1;PTK2B		R-HSA-5218830;R-HSA-202129;R-HSA-202144;R-HSA-5218836;R-HSA-5218851;R-HSA-202110
R-HSA-5602358	Diseases associated with the TLR signaling cascade	1	42	0.00278681	0.260215	0.363906	4	15	0.00109922	9606	Homo sapiens	IRAK4		R-HSA-5602353;R-HSA-5602672;R-HSA-5602472;R-HSA-5602603
R-HSA-5260271	Diseases of Immune System	1	42	0.00278681	0.260215	0.363906	4	15	0.00109922	9606	Homo sapiens	IRAK4		R-HSA-5602353;R-HSA-5602672;R-HSA-5602472;R-HSA-5602603
R-HSA-381042	PERK regulates gene expression	1	42	0.00278681	0.260215	0.363906	1	11	0.000806	9606	Homo sapiens	PARN		R-HSA-517731
R-HSA-8953897	Cellular responses to stimuli	9	971	0.0644284	0.260866	0.363906	26	412	0.030192	9606	Homo sapiens	PARN;HMOX1;BLVRB;TBL1X;BACH1;COX6B;TXN2		R-HSA-3322995;R-HSA-9708497;R-HSA-400143;R-HSA-9709406;R-HSA-189384;R-HSA-9709918;R-HSA-163214;R-HSA-9708423;R-HSA-189398;R-HSA-1368065;R-HSA-9707523;R-HSA-3323050;R-HSA-9708557;R-HSA-9708430;R-HSA-9708558;R-HSA-3697894;R-HSA-9708533;R-HSA-517731;R-HSA-9708466;R-HSA-9707645;R-HSA-9708536;R-HSA-9708517;R-HSA-1250272;R-HSA-9708525;R-HSA-9708457;R-HSA-9707690
R-HSA-9696273	RND1 GTPase cycle	1	43	0.00285316	0.265512	0.363906	1	2	0.000147	9606	Homo sapiens	CAV1		R-HSA-9696271
R-HSA-9696264	RND3 GTPase cycle	1	43	0.00285316	0.265512	0.363906	1	2	0.000147	9606	Homo sapiens	CAV1		R-HSA-9696268
R-HSA-6802948	Signaling by high-kinase activity BRAF mutants	1	44	0.00291951	0.270772	0.363906	4	6	0.00044	9606	Homo sapiens	FN1		R-HSA-6802912;R-HSA-6802911;R-HSA-6802910;R-HSA-6803227
R-HSA-5693579	Homologous DNA Pairing and Strand Exchange	1	44	0.00291951	0.270772	0.363906	4	8	0.000586	9606	Homo sapiens	BACH1		R-HSA-5693620;R-HSA-5685838;R-HSA-5685341;R-HSA-5693561
R-HSA-9696270	RND2 GTPase cycle	1	44	0.00291951	0.270772	0.363906	1	2	0.000147	9606	Homo sapiens	CAV1		R-HSA-9696266
R-HSA-9013420	RHOU GTPase cycle	1	44	0.00291951	0.270772	0.363906	1	4	0.000293	9606	Homo sapiens	PTK2B		R-HSA-9018766
R-HSA-5218920	VEGFR2 mediated vascular permeability	1	44	0.00291951	0.270772	0.363906	3	15	0.00109922	9606	Homo sapiens	CAV1		R-HSA-202129;R-HSA-202144;R-HSA-202110
R-HSA-8875878	MET promotes cell motility	1	45	0.00298587	0.275994	0.363906	1	12	0.000879	9606	Homo sapiens	FN1		R-HSA-8874079
R-HSA-193775	Synthesis of bile acids and bile salts via 24-hydroxycholesterol	1	45	0.00298587	0.275994	0.363906	1	28	0.00205188	9606	Homo sapiens	PPIL3		R-HSA-193789
R-HSA-9035034	RHOF GTPase cycle	1	46	0.00305222	0.28118	0.363906	1	3	0.00022	9606	Homo sapiens	CAV1		R-HSA-9693125
R-HSA-1566948	Elastic fibre formation	1	46	0.00305222	0.28118	0.363906	1	17	0.00124579	9606	Homo sapiens	FN1		R-HSA-2537665
R-HSA-5696395	Formation of Incision Complex in GG-NER	1	47	0.00311857	0.286328	0.363906	6	10	0.000733	9606	Homo sapiens	CETN2		R-HSA-6790487;R-HSA-6790454;R-HSA-5690996;R-HSA-5689861;R-HSA-5696670;R-HSA-5691000
R-HSA-451927	Interleukin-2 family signaling	1	47	0.00311857	0.286328	0.363906	2	59	0.00432361	9606	Homo sapiens	PTK2B		R-HSA-508451;R-HSA-508513
R-HSA-1632852	Macroautophagy	2	150	0.00995289	0.29191	0.363906	5	87	0.0063755	9606	Homo sapiens	PLIN3;PLIN2		R-HSA-9613666;R-HSA-9613530;R-HSA-9613352;R-HSA-9613513;R-HSA-9613565
R-HSA-5674135	MAP2K and MAPK activation	1	49	0.00325128	0.296516	0.363906	8	12	0.000879	9606	Homo sapiens	FN1		R-HSA-9657603;R-HSA-5672980;R-HSA-5672978;R-HSA-9657606;R-HSA-5672972;R-HSA-9657608;R-HSA-5672973;R-HSA-9657599
R-HSA-9656223	Signaling by RAF1 mutants	1	49	0.00325128	0.296516	0.363906	4	7	0.000513	9606	Homo sapiens	FN1		R-HSA-9656211;R-HSA-9656209;R-HSA-9656215;R-HSA-9656214
R-HSA-75893	TNF signaling	1	51	0.00338398	0.30656	0.363906	1	32	0.00234501	9606	Homo sapiens	IMP4		R-HSA-8863101
R-HSA-1614558	Degradation of cysteine and homocysteine	1	52	0.00345034	0.311528	0.363906	2	23	0.00168548	9606	Homo sapiens	TXN2		R-HSA-9035227;R-HSA-9035484
R-HSA-9033658	Blood group systems biosynthesis	1	52	0.00345034	0.311528	0.363906	1	22	0.00161219	9606	Homo sapiens	B3GALT5		R-HSA-9603989
R-HSA-449147	Signaling by Interleukins	6	643	0.0426647	0.314063	0.363906	16	493	0.0361278	9606	Homo sapiens	FN1;HMOX1;PTK2B;IRAK4		R-HSA-6785895;R-HSA-446694;R-HSA-446692;R-HSA-450690;R-HSA-508451;R-HSA-508513;R-HSA-446862;R-HSA-446894;R-HSA-446701;R-HSA-446634;R-HSA-450827;R-HSA-446868;R-HSA-6797268;R-HSA-8948063;R-HSA-446684;R-HSA-446648
R-HSA-9013148	CDC42 GTPase cycle	2	159	0.0105501	0.315638	0.363906	2	6	0.00044	9606	Homo sapiens	SH3PXD2A;CAV1		R-HSA-9013157;R-HSA-9013158
R-HSA-76009	Platelet Aggregation (Plug Formation)	1	53	0.00351669	0.316461	0.363906	15	27	0.0019786	9606	Homo sapiens	FN1		R-HSA-354149;R-HSA-429415;R-HSA-354087;R-HSA-372705;R-HSA-429441;R-HSA-377644;R-HSA-354124;R-HSA-377641;R-HSA-377640;R-HSA-377643;R-HSA-354165;R-HSA-372693;R-HSA-354066;R-HSA-354073;R-HSA-372697
R-HSA-6802955	Paradoxical activation of RAF signaling by kinase inactive BRAF	1	54	0.00358304	0.321359	0.363906	4	7	0.000513	9606	Homo sapiens	FN1		R-HSA-6802918;R-HSA-6803234;R-HSA-6802943;R-HSA-6802942
R-HSA-9649948	Signaling downstream of RAS mutants	1	54	0.00358304	0.321359	0.363906	4	7	0.000513	9606	Homo sapiens	FN1		R-HSA-6803233;R-HSA-6802926;R-HSA-6802925;R-HSA-6802922
R-HSA-6802946	Signaling by moderate kinase activity BRAF mutants	1	54	0.00358304	0.321359	0.363906	4	7	0.000513	9606	Homo sapiens	FN1		R-HSA-6802919;R-HSA-6802914;R-HSA-6803230;R-HSA-6802921
R-HSA-6802949	Signaling by RAS mutants	1	54	0.00358304	0.321359	0.363906	4	9	0.00066	9606	Homo sapiens	FN1		R-HSA-6803233;R-HSA-6802926;R-HSA-6802925;R-HSA-6802922
R-HSA-9664424	Cell recruitment (pro-inflammatory response)	1	54	0.00358304	0.321359	0.363906	1	23	0.00168548	9606	Homo sapiens	HMOX1		R-HSA-1250272
R-HSA-9660826	Purinergic signaling in leishmaniasis infection	1	54	0.00358304	0.321359	0.363906	1	23	0.00168548	9606	Homo sapiens	HMOX1		R-HSA-1250272
R-HSA-75153	Apoptotic execution phase	1	54	0.00358304	0.321359	0.363906	1	57	0.00417705	9606	Homo sapiens	STK26		R-HSA-350651
R-HSA-3560782	Diseases associated with glycosaminoglycan metabolism	1	55	0.00364939	0.326223	0.363906	8	29	0.00212517	9606	Homo sapiens	EXT1		R-HSA-9036283;R-HSA-3656261;R-HSA-9036285;R-HSA-3656257;R-HSA-9036289;R-HSA-3656254;R-HSA-9036290;R-HSA-3656267
R-HSA-6811440	Retrograde transport at the Trans-Golgi-Network	1	55	0.00364939	0.326223	0.363906	2	20	0.00146563	9606	Homo sapiens	PLIN3		R-HSA-6814675;R-HSA-6814670
R-HSA-9634597	GPER1 signaling	1	56	0.00371574	0.331051	0.363906	1	10	0.000733	9606	Homo sapiens	FN1		R-HSA-9624017
R-HSA-425366	Transport of bile salts and organic acids, metal ions and amine compounds	2	165	0.0109482	0.331365	0.363906	1	67	0.00490986	9606	Homo sapiens	SLC44A2		R-HSA-444433
R-HSA-9612973	Autophagy	2	166	0.0110145	0.333977	0.363906	16	108	0.00791441	9606	Homo sapiens	PLIN3;PLIN2		R-HSA-9613530;R-HSA-9622840;R-HSA-9631065;R-HSA-9624158;R-HSA-9631068;R-HSA-9613565;R-HSA-9613666;R-HSA-9625188;R-HSA-9620197;R-HSA-9613352;R-HSA-9613513;R-HSA-9615721;R-HSA-9622831;R-HSA-9625196;R-HSA-9626060;R-HSA-9625197
R-HSA-9013405	RHOD GTPase cycle	1	57	0.0037821	0.335846	0.363906	1	9	0.00066	9606	Homo sapiens	CAV1		R-HSA-9693198
R-HSA-2122947	NOTCH1 Intracellular Domain Regulates Transcription	1	57	0.0037821	0.335846	0.363906	1	18	0.00131907	9606	Homo sapiens	TBL1X		R-HSA-1912388
R-HSA-70895	Branched-chain amino acid catabolism	1	58	0.00384845	0.340606	0.363906	1	23	0.00168548	9606	Homo sapiens	IVD		R-HSA-70745
R-HSA-2187338	Visual phototransduction	2	169	0.0112136	0.341796	0.363906	1	92	0.0067419	9606	Homo sapiens	DHRS9		R-HSA-2454081
R-HSA-9013409	RHOJ GTPase cycle	1	59	0.0039148	0.345333	0.363906	1	3	0.00022	9606	Homo sapiens	CAV1		R-HSA-9017507
R-HSA-197264	Nicotinamide salvaging	1	59	0.0039148	0.345333	0.363906	1	12	0.000879	9606	Homo sapiens	NAXE		R-HSA-6806966
R-HSA-109582	Hemostasis	7	803	0.0532811	0.353178	0.363906	25	334	0.024476	9606	Homo sapiens	ECM1;CAV1;SERPINE1;IGF2;FN1;KIF21A;MGLL		R-HSA-204549;R-HSA-429441;R-HSA-354124;R-HSA-158795;R-HSA-372693;R-HSA-158800;R-HSA-983259;R-HSA-354066;R-HSA-354073;R-HSA-372697;R-HSA-159005;R-HSA-354149;R-HSA-202723;R-HSA-429415;R-HSA-354087;R-HSA-372705;R-HSA-481007;R-HSA-377644;R-HSA-377641;R-HSA-377640;R-HSA-983266;R-HSA-377643;R-HSA-354165;R-HSA-481009;R-HSA-426043
R-HSA-8866654	E3 ubiquitin ligases ubiquitinate target proteins	1	61	0.00404751	0.354686	0.363906	2	16	0.0011725	9606	Homo sapiens	BCL10		R-HSA-8939323;R-HSA-8939335
R-HSA-3000171	Non-integrin membrane-ECM interactions	1	61	0.00404751	0.354686	0.363906	2	22	0.00161219	9606	Homo sapiens	FN1		R-HSA-2396337;R-HSA-2731141
R-HSA-3214815	HDACs deacetylate histones	1	63	0.00418021	0.363906	0.363906	1	5	0.000366	9606	Homo sapiens	TBL1X		R-HSA-3777129
R-HSA-9013406	RHOQ GTPase cycle	1	63	0.00418021	0.363906	0.363906	1	5	0.000366	9606	Homo sapiens	CAV1		R-HSA-9018746
R-HSA-429914	Deadenylation-dependent mRNA decay	1	65	0.00431292	0.372996	0.372996	1	10	0.000733	9606	Homo sapiens	PARN		R-HSA-429992
R-HSA-9725370	Signaling by ALK fusions and activated point mutants	1	66	0.00437927	0.377493	0.377493	11	29	0.00212517	9606	Homo sapiens	FN1		R-HSA-9712084;R-HSA-9700181;R-HSA-9712085;R-HSA-9700193;R-HSA-9701810;R-HSA-9700179;R-HSA-9724099;R-HSA-9712083;R-HSA-9712078;R-HSA-9700190;R-HSA-9712079
R-HSA-9700206	Signaling by ALK in cancer	1	66	0.00437927	0.377493	0.377493	12	37	0.00271142	9606	Homo sapiens	FN1		R-HSA-9712084;R-HSA-9700181;R-HSA-9712085;R-HSA-9700193;R-HSA-9701810;R-HSA-9700179;R-HSA-9712083;R-HSA-9700131;R-HSA-9724099;R-HSA-9700190;R-HSA-9712078;R-HSA-9712079
R-HSA-9029569	NR1H3 & NR1H2 regulate gene expression linked to cholesterol transport and efflux	1	66	0.00437927	0.377493	0.377493	2	40	0.00293126	9606	Homo sapiens	TBL1X		R-HSA-9024334;R-HSA-9024326
R-HSA-983189	Kinesins	1	68	0.00451198	0.38639	0.38639	2	14	0.00102594	9606	Homo sapiens	KIF21A		R-HSA-983259;R-HSA-983266
[truncated: 191 more rows]
